# Supplementary material for: Probing the ArcA regulon under aerobic/ROS conditions in Salmonella enterica serovar Typhimurium
Source: BMC Genomics. 2013 Sep 17;14:626. doi: 10.1186/1471-2164-14-626 (PMC3848847; doi:10.1186/1471-2164-14-626)
Supplement: Additional file 2: Table S2 — Table of genes that showed intensity values over the background. Fold changes are given for every gene in response to H2O2 in the different genetic backgrounds. [file 1471-2164-14-626-S2.xls]

## Sheet: Hoja1
ADDITIONAL FILE
ADDITIONAL FILE 2
TITLE: Probing the ArcA regulon under aerobic/ROS conditions in Salmonella enterica serovar Typhimurium
DESCRIPTION: Table of genes that showed intensity values over the background. Fold changes are given for every gene in response to hydrogen peroxide in the different genetic backgrounds.
Table S2. Genes differentially expressed by ArcA in response to hydrogen peroxide and in aerobic growth in rich media.
Gene ID LT2	Gene ID 14028s	Gene name	ArcA-regulatedA			Fold Change H2O2/control		Fold Change control	Fold Change	q-value	q-value	q-value	Function
			H2O2	Aerobiosis		14028s	ΔarcA	ΔarcA/14028s	AnaerobiosisB	genotypeC	treatmentD	interactionE
	STM14_3360.RJ		+	+		-15.1573	7.10896	-31.5602		0.00086595	0.026835	2.95035e-05
STM2787	STM14_3362	tctB [R]	+	+		-18.5158	2.24114	-45.8396	90.77	4.4697e-06	0.000112114	0.000115907	tricarboxylic transport
STM2786	STM14_3361	tctC	+	+		-18.1861	1.83343	-44.1401	77.56	2.65002e-06	4.697e-05	0.000136492	tricarboxylic transport
STM2788	STM14_3363	tcTA [R]	+	+		-13.2423	1.7884	-29.0531	20.57	5.0495e-07	1.01215e-05	2.95035e-05	tricarboxylic transport
STM3694	STM14_4453	lldD	+	+		-11.0928	1.70119	-6.87477	23.12	0.032279	8.8453e-05	0.000215128	L-lactate dehydrogenase
STM2861	STM14_3458	sitA				49.5677	51.2358	-1.05482		0.325388	8.61039e-13	0.589169	putative periplasmic binding protein
STM4106	STM14_4936	katG				42.5768	64.8718	-1.39848		0.187051	7.04068e-13	0.192579	hydroperoxidase
STM4231	STM14_5087	lamB	+	+		-7.24149	1.49931	-7.98849		5.11064e-05	1.46202e-05	5.98217e-05	maltoporin
STM2190	STM14_2698	mglB	+	+		-7.40723	-1.01398	-5.88356		0.00613642	0.000165106	0.00633308	galactose transport protein
STM4229	STM14_5085	malE	+	+		-8.40182	-1.16741	-5.48017		1.06902e-05	7.08625e-09	1.62506e-05	maltose ABC transporter periplasmic protein
STM3693	STM14_4452	lldR	+	+		-14.8522	-2.20958	-7.24275	80	0.00621406	1.68315e-05	0.0288557	DNA-binding transcriptional repressor LldR
STM2341	STM14_2886		+	+		-3.21694	1.90548	-4.95006	4.28	0.0238268	0.0636214	0.023222	putative transketolase
STM4078	STM14_4903	lsrF [R]	+	+		-5.949	-1.05936	-5.6512	-5.32	0.00027652	1.93262e-05	0.00192289	aldolase
STM3630	STM14_4375	dppA	+	+		-4.79427	1.07839	-3.9272	3.14	0.0257107	0.00104711	0.0135703	dipeptide transport protein
STM1369	STM14_1663	sufA				42.1675	60.0394	-1.55442		0.0202139	8.25163e-14	0.165863	iron-sulfur cluster assembly scaffold protein
	STM14_3795.J2		+			-2.56492	1.92571	-2.40701		0.289567	0.0753251	0.00467212
STM4077	STM14_4902	lsrB [R]	+	+		-5.60302	-1.15815	-5.41776	-9.43	1.28307e-05	7.64341e-07	0.000423366	putative sugar transport protein
STM3127	STM14_3780		+			-4.04226	1.17187	-2.06312	3	0.289918	3.85734e-05	0.000474013	putative cytoplasmic protein
STM1795	STM14_2170	gluD [J]	+			-6.2834	-1.33774	-1.938	4.04	0.169571	6.17744e-08	0.000220849	putative glutamic dehyrogenase-like protein
	STM14_2477			+		1.62176	2.24426	3.50317		2.44905e-08	3.68064e-06	0.177467
	STM14_2473			+		2.47278	3.69653	3.47734		6.83285e-09	4.60125e-09	0.0799252
STM4232	STM14_5089	malM	+	+		-3.89551	1.18019	-3.57613		0.000139209	3.51467e-06	6.9e-05	maltose regulon periplasmic protein
STM2153	STM14_2656	yehE				40.3247	34.5643	-1.22208		0.0756345	1.49121e-11	0.496831	putative outer membrane protein
STM2342	STM14_2887	ulaA_2	+	+		-2.92419	1.51954	-3.96376	4.45	0.030109	0.0438311	0.0450278	ascorbate-specific PTS system enzyme IIC
	STM14_4270.P	RyhB [P]				39.2	60.3281	1.06406		0.123766	1.12484e-10	0.340431
STM2862	STM14_3459	sitB				37.5024	40.425	-1.29459		0.0497353	3.21492e-13	0.53415	putative ATP-binding protein
STM2340	STM14_2885.J		+	+		-1.64073	2.70816	-3.45689	4.24	0.0388312	0.051421	0.0225254	putative transketolase
	STM14_1508.RJ					35.6389	26.9979	-1.07579		0.115706	1.49121e-11	0.37624
STM4079.S	STM14_4904.RJ	lsrG [R]	+	+		-3.91354	1.10286	-3.86047		0.000538585	5.59165e-05	0.00111604	autoinducer-2 (AI-2) modifying protein LsrG
STM1370	STM14_1664	sufB				32.8318	44.7048	-1.5748		0.0100081	1.31352e-13	0.200216	cysteine desulfurase activator complex subunit SufB
STM4260	STM14_5120		+	+		-5.84346	-1.37107	-5.36922		4.6534e-05	1.89559e-06	0.00270335	cation efflux pump
	STM14_2475			+		1.75811	2.25949	3.2555		7.55707e-08	2.46143e-06	0.272838
STM2863	STM14_3460	sitC				28.4744	28.8781	-1.29148		0.047928	1.78528e-12	0.600597	putative permease
	STM14_1440					27.5747	17.2492	1.67829		0.0256998	2.52264e-12	0.117941
STM3137	STM14_3797	uxaC [J]	+			-1.78794	2.35446	-2.37524		0.188209	0.0678258	0.00384849	glucuronate isomerase
STM4257	STM14_5117		+	+		-6.24926	-1.50057	-4.5851		0.00041426	2.57669e-06	0.00525352	hypothetical protein
	STM14_3221			+		1.95013	1.08221	3.12284		0.0197506	0.0477533	0.37475
STM2649	STM14_3246	trxC				26.8092	18.5065	-1.0094		0.120166	2.32904e-11	0.268859	thioredoxin 2
STM4258	STM14_5118		+	+		-6.53155	-1.57919	-4.76723		0.00100025	8.95604e-06	0.0131301	putative methyl-accepting chemotaxis protein
	STM14_3208					25.9187	8.16799	1.58235		0.314021	1.26909e-06	0.193849
	STM14_1156.J2					25.079	22.4799	1.19832		0.14363	7.04068e-13	0.486643
STM0435	STM14_0514	yajQ		+		-1.07054	-2.07367	3.02998		1.97808e-06	8.03813e-05	0.00974697	putative nucleotide-binding protein
STM2773	STM14_3344	iroB				24.9888	25.9291	-1.04734		0.340338	6.53942e-12	0.586329	putative glycosyl transferase
STM1019 /// STM2621	STM14_1439					24.0513	17.8993	1.25062		0.277736	4.41344e-11	0.352792	hypothetical protein
STM2864	STM14_3461	sitD				22.9317	21.5452	-1.25057		0.0277868	9.93142e-13	0.547402	putative permease
STM3195	STM14_3869	ribB		+		-3.41291	-7.11058	3.01702		0.00094144	8.52877e-08	0.0906235	3,4-dihydroxy-2-butanone 4-phosphate synthase
	STM14_1157					22.9015	28.6488	-1.10017		0.340331	4.2437e-14	0.235714
STM1019 /// STM2621	STM14_1156					22.6678	19.8555	1.30674		0.0682978	2.11477e-12	0.468034	hypothetical protein
STM4259	STM14_5119		+	+		-5.97833	-1.46551	-4.70319		0.000391104	4.9339e-06	0.00702295	putative ABC exporter outer membrane component
STM0397	STM14_0470	phoB		+		-1.1514	-1.28895	2.98011		5.41017e-08	0.00417239	0.428064	transcriptional regulator PhoB
STM0242	STM14_0284	proS		+		-3.33172	-2.9211	2.94967		2.52475e-09	4.19057e-11	0.298598	prolyl-tRNA synthetase
STM3135	STM14_3795.J	uxuA	+			-1.87525	2.14243	-1.88709		0.303177	0.114241	0.0053011	mannonate dehydratase
STM1066	STM14_1210	rmf	+			1.47894	5.72305	-2.08071		0.293939	5.42534e-07	0.00226069	ribosome modulation factor
STM4261	STM14_5121		+	+		-4.81454	-1.24596	-4.69875		3.44228e-06	1.96561e-07	0.000399625	putative inner membrane protein
STM2658 /// STM3397 /// STM3890 /// STM4178	STM14_3257	gltW		+		-1.6003	-1.77495	2.83789		2.51457e-05	0.000551603	0.528083
	STM14_1426			+		2.147	2.87037	2.82453		6.48094e-07	5.78738e-07	0.268929
	STM14_2881					1.25005	-2.90367	2.47779		0.169612	0.0215345	0.0598108
	STM14_2476			+		1.30629	2.08655	2.80257		1.13107e-08	6.29399e-06	0.0348762
STM1371	STM14_1665	sufC				20.2607	17.7097	-1.4842		3.57202e-05	3.53642e-14	0.352332	cysteine desulfurase ATPase component
STM4265	STM14_5127	soxS				19.6533	15.3598	-1.33577		0.00322576	3.239e-12	0.313168	DNA-binding transcriptional regulator SoxS
STM0600	STM14_0699	cstA	+	+		-5.30027	-1.44031	-4.8635	2.66	0.000854051	5.50492e-05	0.0255637	carbon starvation protein
	STM14_4163.J			+		3.90764	2.06535	2.75645		0.00342784	2.01536e-05	0.174364
STM1374	STM14_1668	sufE				19.4383	15.9975	-1.28676		0.00126758	1.96468e-13	0.292979	cysteine desufuration protein SufE
	STM14_5006.J					2.2311	-1.32316	2.36651		0.141818	0.060057	0.115053
STM1373	STM14_1667	sufS				19.2351	16.1559	-1.47399		0.000424646	7.04068e-13	0.37312	bifunctional cysteine desulfurase/selenocysteine lyase
STM1831	STM14_2213	manY	+			-1.02989	3.54503	-2.24559		0.141876	9.87879e-05	0.00312705	mannose-specific enzyme IIC
	STM14_0772.P	SroC [P]	+			-2.39935	1.50055	-1.441		0.0962516	0.0380038	0.0150642
STM3627	STM14_4371	dppD	+	+		-5.41021	-1.50885	-4.30013	5.15	0.000594985	8.57323e-06	0.012931	dipeptide transporter ATP-binding subunit
STM4165	STM14_5006	rsd		+		2.74772	1.68585	2.73624		0.000738277	9.36119e-05	0.219468	anti-RNA polymerase sigma 70 factor
STM2261	STM14_2790	napF				-1.55171	-2.96971	2.3182		0.0513304	0.00214682	0.275583	ferredoxin-type protein
STM3520	STM14_4238.LP			+		10.0267	9.26803	2.72845		1.27491e-05	1.71469e-10	0.544765
STM0244	STM14_0286	rcsF		+		-1.92042	-2.20653	2.72073		0.000110096	0.000107187	0.508087	outer membrane lipoprotein
STM3337	STM14_4028	nanE	+	+		-4.39107	-1.26316	-5.28692		5.96283e-05	3.58062e-05	0.0119001	N-acetylmannosamine-6-phosphate 2-epimerase
STM1372	STM14_1666	sufD				18.0292	15.7152	-1.40609		7.65328e-05	3.53642e-14	0.338846	cysteine desulfurase activator complex subunit SufD
STM1308	STM14_1588	spy	+			1.36328	4.63831	-2.20632		0.153339	1.2144e-05	0.0101815	periplasmic protein
STM4600	STM14_5521	lasT		+		-1.22993	-2.15264	2.59191		1.07057e-06	1.84282e-06	0.00778133	putative RNA methyltransferase
	STM14_2447		+			-1.27868	2.53539	1.76886		1.54457e-06	0.00280835	0.00314363
STM1818	STM14_2199	fadD		+		-1.56235	-1.85076	2.56043	6.67	0.000594985	0.00211522	0.497157	long-chain-fatty-acid--CoA ligase
STM1868A	STM14_2269					17.0363	30.7265	1.1724		0.0863164	1.912e-08	0.333112	lytic enzyme
	STM14_2270					16.3541	21.1999	1.25161		0.120763	2.10264e-08	0.494239
STM2408	STM14_2962.J	mntH				15.7577	19.2925	-1.22536		0.0881627	3.5364e-14	0.195616	manganese transport protein MntH
STM4230	STM14_5086	malK	+	+		-3.91861	-1.20907	-3.25435		3.74585e-07	1.31503e-09	1.46957e-05	maltose/maltodextrin transporter ATP-binding protein
STM2894	STM14_3493	invC	+	+		-6.22064	-1.93085	-4.3314		4.66358e-05	1.39514e-07	0.00576367	ATP synthase SpaL
STM0317	STM14_0373	gpt		+		-2.25836	-3.8611	2.52639		0.000124694	9.78039e-08	0.0771815	xanthine-guanine phosphoribosyltransferase
STM3444	STM14_4147	bfd				15.4222	10.4664	1.28781		0.266526	7.50944e-12	0.1521	bacterioferritin-associated ferredoxin
STM4007	STM14_4820	glnA		+		1.09883	-1.49024	2.51346		9.59898e-05	0.035608	0.0944801	glutamine synthetase
STM0943	STM14_1060.J	cspD	+	+		-2.62722	1.21022	-4.36157		0.000139209	0.00516857	0.012931	stress response protein
STM1010	STM14_1145			+		1.34988	2.52142	2.46239		1.41443e-06	6.6283e-05	0.0672182	hypothetical protein
STM2777	STM14_3348	iroN				14.9117	14.56	1.00015		0.340606	0	0.570291	outer membrane receptor FepA
STM1830	STM14_2212	manX	+			1.1852	3.6909	-1.89351		0.273355	2.2571e-05	0.00680599	mannose-specific enzyme IIAB
STM2891	STM14_3490	spaO	+	+		-6.64087	-2.17473	-3.8527		0.000157854	1.00591e-07	0.00900985	surface presentation of antigens protein SpaO
	STM14_2462		+			-1.00506	3.00664	1.45417		2.36158e-06	2.80426e-05	0.0015171
STM3197	STM14_3871	glgS				-1.20099	-1.24131	2.17445	-5.21	0.0676839	0.108669	0.605018	glycogen synthesis protein GlgS
STM0399	STM14_0473	brnQ		+		-1.62079	-1.13567	2.39313		2.48889e-07	0.00101011	0.12739	branched-chain amino acid transporter
STM0260	STM14_0305	mltD		+		-3.75042	-2.3393	2.38297		6.23494e-06	5.71278e-07	0.163964	membrane-bound lytic murein transglycosylase D
	STM14_2449		+			-1.27522	2.34423	1.43764		4.57591e-06	0.00276203	0.00239262
STM0363	STM14_0425		+			4.46374	13.2187	1.19454		2.8423e-06	4.42221e-12	0.000418138	putative transcriptional regulator
STM4552	STM14_5469.J					13.7102	15.6746	-1.03293		0.29498	4.47946e-13	0.407615	putative inner membrane protein
STM2792	STM14_3368	gabT	+	+		-5.4143	-1.82945	-3.06803	9.12	0.00774828	5.93441e-06	0.032286	4-aminobutyrate aminotransferase
STM0372	STM14_0435	hemB		+		2.13832	1.49097	2.3319		5.69058e-06	1.76597e-06	0.0905716	delta-aminolevulinic acid dehydratase
STM2631	STM14_3223			+		1.4895	2.66084	2.31932		9.70078e-06	8.10369e-05	0.122087	hypothetical protein
STM0241	STM14_0283	cutF		+		-1.06384	-1.01029	2.315		4.95526e-07	0.11134	0.541213
STM0405	STM14_0480	tgt		+		-1.8707	-2.06451	2.31142		7.46859e-08	1.66074e-08	0.401352	queuine tRNA-ribosyltransferase
STM3334	STM14_4025	codA [D]		+		-1.95078	-3.8739	2.30502		0.000147184	1.19531e-08	0.00919955	cytosine deaminase
STM2068	STM14_2560	yeeF		+		-3.50271	-5.38097	2.30036		0.00286642	1.77284e-07	0.258933	putative amino acid transport protein
STM1161.S	STM14_1330.R	bssS				13.3555	11.4255	1.14142		0.291252	3.88367e-11	0.457452	biofilm formation regulatory protein BssS
	STM14_2480			+		1.15294	1.93287	2.29792		1.13107e-08	1.27518e-05	0.0122125
STM0255	STM14_0300	dkgB		+		-1.18897	-1.59044	2.28609		9.67245e-06	0.000587391	0.17994	2,5-diketo-D-gluconate reductase B
STM4009	STM14_4822	typA		+		-1.95252	-3.06181	2.28558		0.000167479	3.87743e-07	0.106588	GTP-binding protein
STM1071	STM14_1215	sulA				13.3072	16.4244	-1.21904		0.135279	1.41457e-13	0.235553	SOS cell division inhibitor
STM0906	STM14_2460			+		1.17244	2.40633	2.28115		2.85429e-06	0.000379379	0.0506622	hypothetical protein
STM3136	STM14_3796	mtlK [J]	+			-2.03297	1.45197	-2.35773		0.0506748	0.0540814	0.0184952	putative D-mannonate oxidoreductase
STM1211	STM14_1385.J	ndh		+		7.0881	3.57897	2.24145		0.00045648	2.42123e-10	0.0143554	respiratory NADH dehydrogenase 2
	STM14_2478			+		1.05737	2.07223	2.23925		5.05325e-09	7.37259e-06	0.00169304
STM0253 /// STM2656 /// STM3992 /// STM4180 /// STM3894 /// STM4136 /// STM3393 /// STM3395	STM14_0298	rrfH		+		-1.12512	1.05168	2.22787		0.0098915	0.148551	0.548049
	STM14_4651.J			+		-1.22927	-2.27838	2.20603		0.00038265	2.64755e-05	0.0238007
STM2487	STM14_3050	purC		+		-2.22221	-4.10012	2.19719		0.00112712	5.89144e-08	0.0447087	phosphoribosylaminoimidazole-succinocarboxamide synthase
STM3335	STM14_4026	yhcH	+	+		-1.93081	1.52487	-5.28792		3.16112e-06	0.0655339	0.00700201	putative cytoplasmic protein
STM0005	STM14_0005	yaaA				12.7188	7.98185	1.05214		0.0340002	1.14253e-12	0.0374869	hypothetical protein
STM3280.S	STM14_3962	deaD		+		1.39259	1.35432	2.19709		7.42923e-06	0.00114614	0.584377	ATP-dependent RNA helicase DeaD
STM3797A	STM14_4583	ysdA		+		14.3581	7.31628	2.19208		4.33361e-05	2.47549e-13	0.00270335
STM0425	STM14_0503	thiI		+		-1.79897	-1.69578	2.18992		8.67924e-07	2.52335e-06	0.527265	thiamine biosynthesis protein ThiI
STM0357	STM14_0417	mod		+		-1.78413	-2.18255	2.18601		2.10997e-07	1.09924e-08	0.163342	DNA methylase
STM0166	STM14_0198	speE		+		-3.75601	-6.37454	2.18199		0.000442532	7.69395e-10	0.0611812	spermidine synthase
STM0292	STM14_0341			+		1.17541	2.12458	2.1772		1.99535e-06	0.000341569	0.0610196	putative RHS-like protein
	STM14_3044.P					12.6653	8.11947	1.72919		0.248244	0.000110663	0.508419
STM0246	STM14_0288	yaeE		+		-1.71406	-1.72328	2.17443		3.37558e-07	7.55082e-07	0.605018	DL-methionine transporter permease subunit
STM0944	STM14_1063	clpS				12.6312	9.33803	-1.14737		0.00602857	1.69243e-12	0.162196	ATP-dependent Clp protease adaptor protein ClpS
	STM14_2482			+		1.2015	1.27453	2.16147		8.14406e-05	0.0232726	0.56545
STM3680	STM14_4438	aldB	+	+		-2.45663	1.19422	-2.72719		9.52373e-05	9.28879e-05	0.000318699	aldehyde dehydrogenase B
STM2684	STM14_3289	recN				12.4569	7.78014	1.22809	2.63	0.30878	2.30438e-12	0.0450097	recombination and repair protein
STM2445	STM14_3003	ucpA	+			-5.33967	-1.82648	-1.85582		0.243375	1.44558e-07	0.0058207	short chain dehydrogenase
STM1162	STM14_1331	dinI				12.2642	8.30475	1.17711		0.341921	1.34643e-09	0.285491	DNA damage-inducible protein I
STM0254 /// STM0265 /// STM3895	STM14_0311	aspV				1.18717	1.64468	1.98756		0.0224567	0.0593331	0.495118
STM0489	STM14_0576	hemH				11.274	6.22089	-1.14824		0.000394836	5.68238e-12	0.0182783	ferrochelatase
	STM14_3216					1.55111	2.82948	1.98181		1.7366e-05	2.29816e-05	0.0908763
STM0366	STM14_0428	yahO	+			1.3706	4.00484	-1.8319		0.195473	1.90255e-08	0.000283161	hypothetical protein
STM3128	STM14_3781		+	+		-2.99451	-1.02489	-2.7799		9.07866e-05	2.39193e-06	0.000418138	putative oxidoreductase
	STM14_0340.J					-1.34671	1.25732	1.96874		1.13107e-08	0.0969303	0.00483054
STM2499.S	STM14_3064	purM				-1.68961	-2.83303	1.96707		5.4558e-05	9.23706e-09	0.00930699	phosphoribosylaminoimidazole synthetase
STM3831	STM14_4624	yidA				1.1165	-1.13916	1.95961		4.96928e-05	0.148351	0.236062	sugar phosphatase
	STM14_2442					-1.00727	1.61625	1.95639		3.46106e-07	0.00246745	0.0339886
STM0608	STM14_0707	ahpC				11.2681	11.3097	1.04162		0.348498	1.08445e-07	0.611378	alkyl hydroperoxide reductase subunit C
STM1346	STM14_1634	ydiE				10.1692	15.5421	-1.11158		0.186536	1.21189e-11	0.134435	hypothetical protein
STM0396	STM14_0468	sbcD				-1.49398	-2.04333	1.94314		5.2981e-05	2.04117e-06	0.123646	exonuclease subunit SbcD
STM4175	STM14_5016	purD				-1.6827	-2.88298	1.94211		0.000301875	3.87653e-08	0.0155254	phosphoribosylamine--glycine ligase
STM2565	STM14_3145.J	purG				-1.43215	-2.25804	1.93548		0.000145221	8.28518e-07	0.0323199	phosphoribosylformylglycinamidine synthase
STM3603	STM14_4334	treF				10.163	5.99937	-1.34053		6.1013e-06	7.04068e-13	0.0104588	trehalase
STM1126	STM14_1284.RJ	phoH	+	+		4.92391	14.3797	-2.22768		0.0482004	3.88431e-10	0.00768532
STM0315	STM14_0371	prfH				-1.10394	1.33287	1.92554	4	2.11787e-07	0.0382014	0.0512558	peptide chain release factor-like protein
STM0154	STM14_0185	lpdA				-1.44545	-2.59375	1.92469		0.00319467	2.97007e-06	0.0318153	dihydrolipoamide dehydrogenase
STM2362	STM14_2909	purF				-1.75193	-3.37231	1.90824		0.00369545	5.03034e-08	0.0123361	amidophosphoribosyltransferase
STM0417	STM14_0494.J	ribH				1.00911	1.16739	1.90364		1.12887e-07	0.0315966	0.269763	6,7-dimethyl-8-ribityllumazine synthase
STM1009 /// STM2632	STM14_1144					1.04562	2.04392	1.90135		2.72063e-07	0.000133564	0.00974697	exodeoxyribonuclease /// exodeoxyribonuclease VIII-like protein
	STM14_0451					1.01441	1.24996	1.89616		3.05708e-05	0.0522004	0.357866
STM1929	STM14_2346	otsB				10.0644	12.6072	-1.81211	2.95	5.42827e-05	4.51573e-13	0.21545	trehalose-6-phosphate phosphatase
STM0247	STM14_0289	metN				-1.56145	-1.88764	1.89115		4.27888e-07	2.637e-08	0.135988	DL-methionine transporter ATP-binding subunit
STM0294	STM14_0345					1.06885	1.99873	1.88851		1.39353e-08	7.48801e-06	0.00226069	putative cytoplasmic protein
	STM14_0343		+	+		-1.08699	2.67756	2.09656		1.19511e-08	2.00379e-05	0.000423366
STM0398	STM14_0471	phoR				-1.27616	-1.14483	1.86977	4.03	2.76836e-06	0.00519674	0.43586	phosphate regulon sensor protein
STM2889	STM14_3488	spaQ	+	+		-3.51585	-1.21158	-2.6005		0.00269824	4.21501e-06	0.00313903	needle complex export protein
STM0358.S	STM14_0418	res		+		-1.96588	-1.85152	2.15837		2.11787e-07	1.03016e-07	0.508059	DNA restriction enzyme
	STM14_0965.J					10.0008	29.3779	-1.95143		0.291722	9.82258e-08	0.152723
STM1625	STM14_1965	pcaQ				-1.25443	-1.44199	1.85101	6.35	0.00900452	0.0211938	0.518003	putative transcriptional regulator
PSLT009	STM14_5534	rcK				-1.72144	-1.47151	1.85038		0.000409862	0.0010111	0.474663	resistance to complement killing
STM4292	STM14_5164	basR				-1.12657	-1.70294	1.84464		2.8423e-06	1.92289e-06	0.00457786	DNA-binding transcriptional regulator BasR
STM2498	STM14_3062	upp				-1.60085	-2.60949	1.84432		0.0171318	3.33873e-05	0.154571	uracil phosphoribosyltransferase
PSLT055	STM14_5578	samA				9.68331	12.711	1.34164		0.000949806	4.50522e-12	0.235806	SamA
STM3494.S	STM14_4206.RJ	nudE				1.3658	1.08565	1.82969		0.0169577	0.0522052	0.457171	ADP-ribose diphosphatase NudE
STM1251	STM14_1509.R		+			6.30791	18.2235	-1.70959		0.374975	8.69022e-09	0.0498286	putative molecular chaperone
STM2558	STM14_3137	cadB				1.59218	-1.33226	1.82806	-3.29	0.111792	0.0999926	0.0795341	lysine/cadaverine antiporter
	STM14_2456					1.00599	1.28249	1.81731		0.001151	0.0787694	0.430325
STM1832	STM14_2214	manZ	+			1.2636	3.64417	-1.98138		0.202031	0.000168095	0.0324821	mannose-specific PTS system protein IID
	STM14_4582					9.60489	6.01986	1.63513		0.105475	1.42025e-08	0.257059
STM1998	STM14_2423	umuD				9.15679	10.0623	1.06021		0.105864	5.56985e-13	0.452725	DNA polymerase V subunit UmuD
STM0392	STM14_0463	rdgC				-1.43266	-1.90169	1.80413		5.11064e-05	1.65381e-06	0.115118	recombination associated protein
	STM14_2430		+			-1.27625	2.25535	1.44701		1.2774e-07	0.00034148	0.000219928
STM0245	STM14_0287	metQ				-1.53557	-1.36647	1.80024		1.42258e-06	2.18958e-05	0.387104	DL-methionine transporter substrate-binding subunit
STM0422	STM14_0500	dxs				-1.36873	-1.1182	1.79509		1.27219e-06	0.00192517	0.231893	1-deoxy-D-xylulose-5-phosphate synthase
STM2189	STM14_2696	mglA	+	+		-3.15124	-1.09516	-2.96701		0.00631325	0.000546266	0.0269323	galactose/methyl galaxtoside transporter ATP-binding protein
STM0377	STM14_0444	yaiW				-1.18357	1.19949	1.78707		1.19511e-08	0.145847	0.0141795	putative outer membrane lipoprotein
STM2805	STM14_3387.J	nrdH				9.06053	3.49058	1.07328		0.0732434	1.30082e-06	0.114778	glutaredoxin-like protein
STM0248	STM14_0290	yaeD				1.19893	1.22007	1.78578		1.09145e-06	0.00140215	0.584362	D,D-heptose 1,7-bisphosphate phosphatase
STM4263	STM14_5123.J	yjcB				8.87373	6.05479	1.45318		0.163393	1.08399e-08	0.307375	putative inner membrane protein
	STM14_0227					8.47937	8.91255	-1.04213		0.34471	6.38963e-12	0.550375
STM2296	STM14_2833	ais				1.17059	-1.32291	1.77938		0.00479311	0.0956318	0.10154	aluminum-inducible protein
STM0314	STM14_0370	rtcB [J]				-1.1549	1.37881	1.77792	2.97	2.5595e-06	0.060057	0.0579793
STM0419	STM14_0496	thiL				-1.4494	1.1656	1.77424		9.0665e-07	0.0380038	0.0262752	thiamine monophosphate kinase
	STM14_0974.P	RybA [P]				8.43182	7.79437	1.05233		0.36616	2.4695e-09	0.557512
STM0096	STM14_0116	hepA				-1.23641	-2.39534	1.77111	2.9	0.00484955	7.25785e-07	0.00329721	ATP-dependent helicase HepA
STM0457	STM14_0541	cof				8.34409	10.4498	1.25435		0.00410225	8.22583e-12	0.294538	putative hydrolase
STM2890	STM14_3489	spaP	+	+		-4.13631	-1.43814	-3.36006		0.000719551	9.1928e-06	0.0148598	surface presentation of antigens protein SpaP
STM1124	STM14_1278.R	putA	+	+		-9.44087	-3.31838	-2.44486	4.49	0.0475461	1.04137e-07	0.0379907
STM3090	STM14_3733	metK		+		-1.87622	-3.69467	2.14694		1.53053e-05	2.91419e-10	0.000909346	S-adenosylmethionine synthetase
STM3473	STM14_4181	tsgA [D]				-1.05236	-1.72483	1.76528		0.00211288	0.00052886	0.0300292	hypothetical protein
	STM14_0797					7.94891	4.43402	1.09158		0.106873	5.29545e-09	0.110699
STM0240	STM14_0282	prfB [J]				-1.05012	1.32013	1.76301		8.68891e-05	0.0628528	0.2493	peptidyl-tRNA hydrolase domain protein
STM2538	STM14_3113	fdx				1.09274	-1.5692	1.75903		0.000282651	0.00129786	0.00324659	electron carrer protein
STM0250 /// STM3989 /// STM4133	STM14_0294	ileV				-1.54086	-1.2872	1.75466		0.000125573	0.00179447	0.410306
PSLT013	STM14_5538	pefI				-1.23982	-1.20911	1.75224		0.0201771	0.0655339	0.600844	regulator
STM0264	STM14_0309.RJ	dnaQ				-1.01263	1.12116	1.74351		8.8353e-06	0.0903848	0.408628	DNA polymerase III subunit epsilon
STM2635	STM14_3227					-1.00892	1.85959	1.74231		6.16544e-05	0.00834086	0.0846978	excisionase-like protein
STM2188	STM14_2695	mglC	+	+		-2.59478	1.08786	-2.25543		0.0465333	0.00181802	0.0142165	beta-methylgalactoside transporter inner membrane component
STM2415	STM14_2969	gltX				-1.45558	-2.79823	1.73449		0.0171318	3.23783e-07	0.00959619	glutamyl-tRNA synthetase
	STM14_2444		+			-1.17666	2.39443	1.73404		3.68142e-06	0.00252447	0.00717692
STM3517	STM14_4236					7.88684	6.6454	1.64303		0.00465913	2.85485e-10	0.430651	putative DNA-damage-inducibile protein
STM3552	STM14_4278	yhhA				7.79151	10.8977	1.00672		0.17432	4.21969e-09	0.352621	hypothetical protein
STM3933 /// STM4553 /// STM4554 /// STM4555	STM14_5470	leuV				1.59931	2.12917	1.72902		0.00518779	0.00178426	0.435815
STM3392	STM14_4092	yhdV				1.13102	-1.01556	1.72519		0.00067182	0.102481	0.443089	putative outer membrane lipoprotein
STM0344	STM14_0401					1.61049	2.8005	1.72072		2.65002e-06	4.38683e-07	0.0317264	putative response regulator
STM2989 /// STM2990 /// STM3289	STM14_3604	metZ				1.82585	3.37971	1.71903		0.0311157	0.00519097	0.396481
STM1333	STM14_1619	thrS				-1.3255	-2.11366	1.7187		0.00184085	3.0471e-06	0.0295841	threonyl-tRNA synthetase
STM4237	STM14_5094	lexA				7.79053	6.86226	1.11874		0.283294	6.17771e-11	0.459969	LexA repressor
STM0318	STM14_0374	frsA				1.88035	2.05378	1.71285		0.000120556	3.13669e-06	0.507725	fermentation/respiration switch protein
	STM14_5536.J					-1.39591	-1.51678	1.71249		0.00514129	0.00415383	0.548049
STM1007 /// STM2634	STM14_1142					-1.10908	1.74784	1.7124		3.78712e-09	5.22103e-05	0.000220849	hypothetical protein /// putative cytoplasmic protein
STM1781	STM14_2154.RJ	ychM				-1.60865	-2.47998	1.70989		0.000425951	2.78504e-08	0.0201311	putative sulfate transporter YchM
	STM14_2432					-1.11531	1.48856	1.70706		7.14716e-06	0.0297312	0.0579412
STM1627	STM14_1968	adhC [J]				-1.39076	-2.4833	1.70645		0.0169108	2.73258e-06	0.0242944	alcohol dehydrogenase class III
	STM14_2988					1.25455	-1.21961	1.70529		0.0399226	0.150988	0.231956
STM4084	STM14_4910	fpr				7.63988	5.27234	-1.25245		0.00561851	7.6662e-10	0.207499	ferredoxin-NADP reductase
STM0095	STM14_0115	rluA				-1.30444	-2.0236	1.70357		0.00118693	3.49352e-06	0.0313655	23S rRNA/tRNA pseudouridine synthase A
STM1880	STM14_2285	yebE		+		4.41846	2.39139	2.14319	2.72	0.000229989	1.95473e-09	0.0141807	putative inner membrane protein
STM0319	STM14_0375	crl				1.58809	1.57781	1.69586		0.000633354	0.000231541	0.606821	DNA-binding transcriptional regulator Crl
STM0684	STM14_0796	nagB				7.57821	8.31833	-1.00465		0.270497	2.71264e-12	0.466675	glucosamine-6-phosphate deaminase
STM3796B	STM14_4584	ysdB				7.50801	3.98212	1.53879		0.212437	7.70872e-09	0.0853001
STM3363	STM14_4057	yhcO				7.33028	9.5688	-1.79044		0.000824628	2.2007e-11	0.250151	putative cytoplasmic protein
	STM14_0344		+			-1.01035	2.7724	1.82896		8.97939e-08	1.36638e-05	0.000890208
STM3516	STM14_4235	yafQ [R]				7.15612	6.72511	1.11648		0.252711	8.87287e-10	0.562252	putative cytoplasmic protein
STM3855	STM14_4650	pstA				-1.20546	-1.97258	1.68403	3.86	0.00733718	4.35328e-05	0.0372967	phosphate transporter permease subunit PtsA
STM3933 /// STM4553 /// STM4554 /// STM4555	STM14_5471	leuP				1.41431	1.64197	1.6839		0.00800224	0.00793671	0.518003
STM2774	STM14_3345	iroC				7.12493	6.43878	-1.02689		0.23842	2.62993e-10	0.504806	putative ABC transporter protein
PSLT011	STM14_5536	srgA		+		-1.146	1.00782	2.1307		1.95367e-08	0.0471537	0.262857	putative thiol-disulfide isomerase or thioredoxin
STM0384	STM14_0454	psiF	+			3.94876	10.973	-1.16582		0.0394695	1.53551e-08	0.0286785	hypothetical protein
STM4268	STM14_5133	yjcD				-1.73282	-2.63525	1.67219		0.00296424	1.12877e-07	0.0570346	hypothetical protein
	STM14_2474					7.07061	6.50724	1.25251		0.056498	4.40117e-11	0.50854
	STM14_0706.P					7.06951	8.36112	-1.48714		0.0489577	3.45037e-09	0.479469
STM0945	STM14_1064	clpA				7.02795	7.41158	-1.1491		0.154064	4.58596e-11	0.553716	ATP-dependent Clp protease ATP-binding subunit
STM1928	STM14_2345	otsA				6.98722	6.70798	-1.69063	3.3	6.1013e-06	1.08356e-12	0.54501	trehalose-6-phosphate synthase
	STM14_3214					1.2165	2.38897	1.66393		1.58555e-06	1.04674e-05	0.0120818
STM4569	STM14_5489	deoB				6.96101	3.84474	-1.04671		0.00157355	4.5873e-11	0.0145725	phosphopentomutase
STM2193	STM14_2703	folE				6.9314	5.76173	1.30852		0.0529701	3.45781e-11	0.339122	GTP cyclohydrolase I
STM0402	STM14_0476	tsaA [J]				1.87346	1.98686	1.65645		0.013207	0.000731666	0.581721	putative thiol-alkyl hydroperoxide reductase
STM3393 /// STM3395 /// STM0253 /// STM2656 /// STM3992 /// STM4180 /// STM4136	STM14_4096	rrfF				-1.65638	-1.8025	1.65428		0.0695798	0.010224	0.580594
STM0309	STM14_0365	fadE				-1.26033	-1.11742	1.6528	6.19	0.0841754	0.105772	0.576398	acyl-CoA dehydrogenase
STM3055	STM14_3689	gcvT	+	+		-4.65027	-1.68881	-2.70807		1.37759e-05	5.95467e-10	0.000136492	glycine cleavage system aminomethyltransferase T
STM2806	STM14_3388	nrdI				6.88514	2.50063	1.06416		0.0409913	2.793e-06	0.0702871	ribonucleotide reductase stimulatory protein
STM0471	STM14_0555	ylaC				1.84416	1.1927	1.65114		0.150887	0.0241482	0.381784	putative inner membrane protein
STM0383	STM14_0452	iraP [D]				-1.05054	1.65433	1.65109		6.5726e-07	0.00184302	0.0131669	hypothetical protein
STM0395	STM14_0467	sbcC				-1.56751	-1.98266	1.64984		1.97772e-08	1.66134e-11	0.00423516	exonuclease subunit SbcC
STM3747	STM14_4513	yicE				-1.30876	-2.02656	1.64913		0.000164524	8.08486e-08	0.0056611	putative purine/xanthine transport protein
STM2797	STM14_3374	hylU [D]				6.70138	2.85193	-1.05856		0.0183045	5.21598e-07	0.0791943	putative regulatory protein
STM4080	STM14_4905		+	+		-2.77548	-1.02034	-2.99539	-3.05	9.01696e-05	3.22693e-05	0.00239262	epimerase
	STM14_4101					1.07483	1.18005	1.64692		0.0209828	0.0992616	0.566759
STM4074	STM14_4899	ego	+	+		-3.10372	-1.14812	-2.96566	-17.86	6.39298e-05	3.15541e-06	0.0017189	putative ABC-type aldose transport system ATPase component
STM1502	STM14_1814	speG				-1.14001	-1.46392	1.64335		0.000178208	0.000414561	0.141631	spermidine N1-acetyltransferase
STM1241	STM14_1492.J	msgA				6.50085	8.35968	-1.31131		0.19416	5.5094e-09	0.412521	macrophage survival protein
STM3521 /// STM3519.1N	STM14_4239					6.42315	11.0161	1.95612		1.24397e-05	2.49886e-10	0.0973972	putative ribonucleoprotein related-protein
STM0400	STM14_0474	proY				-1.56505	-1.53925	1.64202		0.000129332	4.70542e-05	0.593582	putative proline-specific permease
STM1809	STM14_2186	gsnB [D]				6.36077	5.1544	1.43758		0.0741823	1.19531e-08	0.43647	putative cytoplasmic protein
STM3933 /// STM4553 /// STM4554 /// STM4555	STM14_5472	leuQ				1.08937	-1.1195	1.63855		0.101226	0.15556	0.524312
STM3988 /// STM2659 /// STM3889 /// STM4132 /// STM4177 /// STM3398 /// STM0249	STM14_4794.LP	rrsA				1.18389	1.73538	1.63703		0.025853	0.0396236	0.443089
STM2444	STM14_3002	cysP				-1.06807	-1.70897	1.63648		0.113027	0.0230331	0.269278	thiosulfate transporter subunit
STM1844	STM14_2231	htpX				1.00832	-1.11389	1.63547		0.001893	0.109399	0.479781	heat shock protein HtpX
	STM14_2435					-1.11966	1.75064	1.63527		1.98679e-06	0.00509718	0.0123361
	STM14_3199	IsrI [P]				6.30913	5.45748	-1.18006		0.0822284	7.14039e-09	0.490109
STM1826	STM14_2208	sdaA				-1.67819	-2.83873	1.62819		0.0169912	1.14381e-07	0.0258133	L-serine deaminase I/L-threonine deaminase I
STM4536	STM14_5450	manL [J]	+	+		-3.05943	-1.14234	-2.92407		0.00264391	0.000226452	0.0227865	putative PTS permease
	STM14_1283					6.27903	12.6556	-1.7367		0.12605	1.61337e-09	0.0857895
STM4366	STM14_5248	purA				1.58607	1.62113	1.62379		0.00544107	0.00123289	0.59616	adenylosuccinate synthetase
STM0416	STM14_0493	ribD				1.34733	1.95586	1.61813		1.89317e-05	3.4147e-05	0.119064	bifunctional diaminohydroxyphosphoribosylaminopyrimidine deaminase/5-amino-6-(5-phosphoribosylamino)uracil reductase
STM0251 /// STM3990 /// STM4134	STM14_0295	alaV				-1.35322	-1.53286	1.61666		0.0309621	0.0118027	0.533455
STM0254 /// STM0265 /// STM3895	STM14_0299	aspU				-1.12948	1.43733	1.61646		0.00254878	0.0903848	0.263619
STM0430	STM14_0508	phnR				1.75877	2.39874	1.61148		0.000151816	5.0393e-06	0.241456	2-aminoethylphosphonate transport protein
	STM14_2483					1.02563	1.36738	1.61052		0.000826938	0.0421052	0.331893
STM1707	STM14_2064.R	pyrF				-1.90859	-2.79573	1.61039		0.00492687	5.01677e-08	0.081392	orotidine 5'-phosphate decarboxylase
STM1121	STM14_1275	ymdF				6.21887	14.2516	-2.10553		0.112413	9.7898e-08	0.16006	putative cytoplasmic protein
	STM14_2189					6.17628	9.63135	-1.39489		0.169585	6.73202e-11	0.106233
STM0423	STM14_0501	ispA				1.1779	1.63829	1.60757		0.00538043	0.0188741	0.38302	geranyltranstransferase
STM3933 /// STM4553 /// STM4554 /// STM4555	STM14_4731	leuT		+		-1.27468	1.17793	2.12474		0.000551417	0.139086	0.340561
STM1782	STM14_2155	ychH				1.67777	2.15501	1.60476		0.131796	0.0349958	0.554531	hypothetical protein
STM3714	STM14_4475	rfaK				-1.84942	-2.93319	1.60432		0.0114862	4.33997e-08	0.0422715	putative hexose transferase
STM2892	STM14_3491	invJ	+	+		-8.45607	-3.16884	-4.36453		5.265e-05	2.76771e-08	0.0241891	needle length control protein
STM2615	STM14_3200					6.15745	6.93763	-1.01324		0.300076	5.00962e-10	0.488753
	STM14_0366.J					1.35157	1.23348	1.60268		0.018514	0.0248153	0.549009
	STM14_5132.J					-1.59163	-1.47963	1.60227		0.0132071	0.00588212	0.570407
STM0473	STM14_0557	hha				6.09926	4.1588	-1.21252		0.0038972	8.07147e-10	0.15418	hemolysin expression-modulating protein
PSLT014	STM14_5539	orf6				1.86042	1.7759	1.59726		0.000162712	1.07299e-06	0.547114	putative outer membrane protein
STM2497	STM14_3061	uraA				-1.66332	-2.63986	1.5964		0.0139588	2.11617e-07	0.0453372	uracil transporter
STM0446	STM14_0527	bolA				6.01965	9.9674	1.00435		0.0218299	3.99496e-11	0.0645856	transcriptional regulator BolA
STM0474	STM14_0558	ybaJ				5.97242	3.91778	1.04075		0.0646966	2.85485e-10	0.0876212	hypothetical protein
	STM14_2439.R					-1.2368	1.55691	1.59094		0.000245576	0.0780814	0.0923671
	STM14_2071					5.92366	9.48499	1.09846		0.0691506	2.50736e-08	0.270972
STM1455	STM14_1754	rnfG				-1.61377	-2.63919	1.58823		0.010057	5.17372e-08	0.0181505	electron transport complex protein RnfG
	STM14_2634.P	CyaR [P]				-1.84659	-1.98695	1.58803		0.0102177	9.99514e-05	0.556333
	STM14_0479					-1.7733	-1.98266	1.5875		0.00849436	6.45924e-05	0.509808
	STM14_3498.J2		+	+		-3.37254	-1.26731	-2.87917		0.000438324	5.94123e-06	0.00631209
STM3519	STM14_4238	rtcB				5.90776	8.04108	1.89555		4.09466e-07	2.52264e-12	0.102263	putative cytoplasmic protein
STM0376	STM14_0443	sbmA		+		-1.35122	1.00114	2.11941		4.23331e-07	0.0171774	0.150171	transport protein
STM3159	STM14_3825	exbB				5.79807	5.4879	-1.07292		0.207822	1.01121e-09	0.56318	biopolymer transport protein ExbB
STM1808	STM14_2185		+			3.12594	8.30534	1.00063		0.000638564	5.95467e-10	0.00352678	putative cytoplasmic protein
STM2161	STM14_2665					5.69248	5.61339	1.52534		0.000342133	2.36212e-11	0.595065	hypothetical protein
	STM14_2457		+	+		-1.13872	2.31206	2.11239		2.02447e-06	0.00382548	0.0144161
	STM14_2484					1.06867	1.75071	1.57569		4.16592e-05	0.00211522	0.0799545
STM2829	STM14_3417	recA				5.64573	5.44829	1.03824		0.349279	2.03564e-09	0.584377	recombinase A
STM0321	STM14_0378	proB				-1.99649	-1.72644	1.56885		7.9024e-05	1.57252e-06	0.3917	gamma-glutamyl kinase
STM3594	STM14_4323	prlC				5.64104	8.17872	-1.52474		0.129426	3.82029e-08	0.34276	oligopeptidase A
STM0310	STM14_0366	gmhA				-1.2185	1.03318	1.56772		1.0439e-06	0.0309101	0.118144	phosphoheptose isomerase
STM0258	STM14_0303.RJ	yafD				1.99891	2.72487	1.56321		0.000267543	1.21985e-06	0.248186	hypothetical protein
STM3226	STM14_3908	yqjA				1.43722	1.25688	1.56126		0.00313191	0.00224245	0.449185	hypothetical protein
	STM14_4205.J					1.64557	1.59673	1.56103		0.011147	0.00104745	0.591793
STM4062	STM14_4885	pfkA				1.66762	1.20053	1.56024		0.018023	0.00112242	0.200641	6-phosphofructokinase
STM1500	STM14_1812	ynfD				5.58485	3.61281	1.49068		0.0714862	1.28931e-09	0.104904	putative outer membrane protein
	STM14_1424					1.22271	1.39902	1.55802		0.00205717	0.0102789	0.484283
STM2537	STM14_3112	iscX [D]				-1.09218	-1.74037	1.55141		0.0890325	0.00517535	0.153859	hypothetical protein
STM0253 /// STM2656 /// STM3992 /// STM4180 /// STM3894 /// STM4136 /// STM3393 /// STM3395	STM14_5024	rrfE				-1.33911	-1.60448	1.55054		0.0407246	0.00652683	0.475977
STM0831	STM14_0966	dps				5.56527	13.1803	-2.32517		0.0564229	5.66567e-08	0.119063	DNA starvation/stationary phase protection protein Dps
STM2472	STM14_3031	maeB	+	+		-3.96562	-1.50882	-2.44087		0.000653403	4.44321e-08	0.00127745	malic enzyme
	STM14_0966.J					5.51664	2.81131	-1.0824		0.0697759	1.28148e-05	0.23102
STM4085	STM14_4911.LRJ	glpX				-1.8561	-2.70291	1.5407	2.57	0.00266358	5.07162e-09	0.0341203	fructose 1,6-bisphosphatase II
STM1603	STM14_1941	yncJ				1.02818	-1.20916	1.53883		0.000230433	0.0355618	0.150992	putative periplasmic protein
STM2314	STM14_2852	cheV [R]				5.47868	3.25971	1.00425	-5.75	0.00755932	1.33822e-10	0.0228143	putative chemotaxis signal transduction protein
STM2866	STM14_3463	sprB	+	+		-6.05824	-2.31517	-3.51025		0.000104638	5.20208e-08	0.0131763	transcriptional regulator
STM1008.S /// STM2633.S	STM14_1143	recT [R]				-1.17547	1.63533	1.53617		2.92924e-07	0.00518829	0.0028679	hypothetical protein /// enterohemolysin 1-like protein
STM1927	STM14_2344	yecG				1.88663	3.4387	1.53523	-2.59	0.0116662	0.000463266	0.288723	universal stress protein UspC
STM1706	STM14_2063	yciH				-1.70589	-2.52602	1.53438		0.0590435	1.03963e-05	0.19336	translation initiation factor Sui1
	STM14_2431					-1.28576	1.47509	1.53388		1.51714e-06	0.0690736	0.00811232
STM0458	STM14_0542	cysK [J]				5.46521	10.2297	1.02693		0.0011046	3.239e-12	0.00860365	putative cysteine synthase/cystathionine beta-synthase
	STM14_1159.R					1.20272	1.67912	1.52772		1.91297e-07	1.93699e-06	0.020039
STM1375	STM14_1669	srfK [D]				5.45445	6.21781	-1.55462		0.000364703	7.40101e-12	0.381784	hypothetical protein
STM2860	STM14_3456	ygbA				5.43859	8.03865	-1.01529		0.00998602	4.95099e-13	0.0220659	hypothetical protein
STM1804.S	STM14_2181.RJ	ycgB				5.35708	9.29296	-1.64853		0.0164397	7.50944e-12	0.0205407	SpoVR family protein
STM3410	STM14_4113	mscL				5.30834	4.31973	-1.0451		0.12909	2.28805e-09	0.37624	large-conductance mechanosensitive channel
STM4537	STM14_5451	manM [J]	+	+		-2.87491	-1.09902	-2.56289		0.00624122	0.000223785	0.0172343	putative PTS permease
STM0159	STM14_0191					5.11383	2.62292	1.27342		0.185452	2.60541e-09	0.0170974	putative restriction endonuclease
	STM14_3211					1.45294	1.62154	1.52122		0.00465199	0.00143392	0.516742
STM0542	STM14_0632	folD				1.40048	1.0599	1.52101		0.000963984	0.00149442	0.0916348	bifunctional 5,10-methylene-tetrahydrofolate dehydrogenase/ 5,10-methylene-tetrahydrofolate cyclohydrolase
STM3054	STM14_3688	gcvH	+	+		-4.55975	-1.74739	-2.05324		0.018335	1.46227e-08	0.00171719	glycine cleavage system protein H
STM0316	STM14_0372	pepD				-1.10984	-1.13848	1.51883		0.000692374	0.0359134	0.584362	aminoacyl-histidine dipeptidase
STM2015	STM14_2503	erfK				5.0697	6.1283	-1.1638		0.193097	1.64771e-12	0.20633	hypothetical protein
STM4535	STM14_5449		+	+		-2.70132	-1.03617	-2.75678		0.00313191	0.000626438	0.020399	putative PTS permease
STM4071	STM14_4895		+	+		-3.15391	-1.21523	-2.70692	-10	0.000106858	9.07069e-07	0.00148269	putative mannose-6-phosphate isomerase
STM0693	STM14_0808	fur				5.02345	4.00101	-1.0363		0.197922	1.80718e-07	0.443089	ferric uptake regulator
	STM14_1748.J					1.15125	1.10802	1.50994		0.0378404	0.0870853	0.591335
STM0191	STM14_0228	fhuA				5.00988	3.2774	1.31141		0.199424	2.72171e-11	0.0249134	ferrichrome outer membrane transporter
STM0594	STM14_0692	fepB				4.99549	4.98356	-1.03542		0.283066	2.38026e-11	0.609682	iron-enterobactin transporter periplasmic binding protein
STM2865	STM14_3462	avrA	+	+		-1.0776	2.40513	-2.55754		0.00318475	0.00124183	0.0108918	secreted effector protein
STM2259	STM14_2788	napA				-1.17474	-1.72449	1.50758		0.0677224	0.00237242	0.198003	nitrate reductase catalytic subunit
	STM14_5295		+			1.35492	3.51024	-1.47652		0.274342	9.00409e-05	0.0395955
	STM14_2453		+			-1.10549	2.3413	1.87172		8.226e-08	0.00014089	0.00123879
STM1285	STM14_1558.J	ftsZ [D]	+	+		4.50171	11.644	-2.42752		0.000256464	3.59476e-12	0.000679569	putative serine protein kinase
STM1983	STM14_2404.R	dsrB				4.93154	6.16405	-1.14702		0.326674	1.33134e-10	0.294707	hypothetical protein
STM4076	STM14_4901	lsrD [R]	+	+		-2.62436	-1.01579	-2.60627	-10.42	1.72422e-05	1.30003e-06	0.000239111	putative sugar transport protein
	STM14_3991.J					1.15479	1.09427	1.49862		0.00633186	0.0568269	0.56318
STM3614	STM14_4351	dctA	+	+		-10.008	-3.87547	-2.27807		0.0395067	1.63557e-08	0.0348871	C4-dicarboxylate transporter DctA
STM4339	STM14_5219	blc				4.89966	6.57343	-1.73294		0.0026781	3.39294e-10	0.238354	outer membrane lipoprotein Blc
	STM14_2433					-1.15555	1.6393	1.49228		5.19414e-06	0.0118829	0.0131669
STM2798	STM14_3375	ygaP				4.89361	2.66366	-1.08496	2.62	0.0155475	1.43875e-07	0.0958804	putative rhodanese-like sulfurtransferase
STM0581	STM14_0678	soxS				1.30229	-1.36443	1.49117	5.65	0.199859	0.140753	0.0862674	putative regulatory protein
STM4233	STM14_5090	ubiC				4.83284	2.7679	-1.08231		0.00170189	9.96815e-10	0.0246146	chorismate pyruvate lyase
STM2367	STM14_2915.J	dedA				-1.75069	-2.51765	1.48926		0.00991305	3.85915e-08	0.0602146	hypothetical protein
STM0534	STM14_0624	purE				-1.50651	-2.36349	1.48788		0.151937	0.000196773	0.215054	phosphoribosylaminoimidazole carboxylase catalytic subunit
	STM14_3932					-1.25735	-1.66884	1.48734		0.0366531	0.00131396	0.283974
	STM14_0419.J					1.07837	-1.12964	1.48708		0.0163923	0.13756	0.376198
	STM14_2448		+			-1.32676	1.92159	1.51488		4.45983e-05	0.0343302	0.0171758
	STM14_2452		+			-1.06723	2.37949	1.92958		1.13107e-08	1.62336e-05	0.000418138
STM0181	STM14_0214	panC				-1.68261	-2.73498	1.48283		0.021624	4.43158e-09	0.00779719	pantoate--beta-alanine ligase
STM2614 /// STM1026	STM14_3198	pipA [J]	+			-2.12827	1.18202	-1.62517		0.35191	0.0195335	0.0481941	hypothetical protein /// hypothetical protein
STM4032	STM14_4846	estA [J]				4.82242	7.63495	-1.07128		0.052968	1.66134e-11	0.0420673	putative acetyl esterase
STM3336	STM14_4027	nanK	+	+		-2.21408	1.13382	-4.49169		6.56298e-05	0.0120555	0.0449248	N-acetylmannosamine kinase
STM1215	STM14_1389	srfK [D]				-1.28144	-2.32049	1.47448		0.135431	1.24937e-06	0.00842536	putative periplasmic protein
PSLT054	STM14_5577	samB				4.80097	7.74958	1.16114		0.00111531	4.02419e-11	0.0506869	DNA polymerase V subunit UmuC
STM4266	STM14_5128	soxR				4.77045	3.50479	-1.06248		0.0700199	1.30659e-08	0.271073	redox-sensing transcriptional activator
STM2919	STM14_3521	ygbI				-1.14252	-1.40869	1.47191		0.00255621	0.0011788	0.229793	putative regulatory protein
STM1302	STM14_1580	xthA				4.75992	3.0634	1.16516		0.223014	8.77718e-10	0.0666666	exonuclease III
STM1008.S /// STM2633.S	STM14_3225	recT [R]				1.06471	1.5825	1.46813		0.000154837	0.00474043	0.132766	hypothetical protein /// enterohemolysin 1-like protein
STM1012 /// STM2628	STM14_1148					4.73382	3.85958	-1.06347		0.0300763	3.11395e-11	0.224694	regulatory protein
	STM14_3838.R					4.69254	5.33075	1.0486		0.250141	1.57082e-07	0.528824
STM4060	STM14_4883	cpxP				4.6498	3.76758	1.60584	3.24	0.0241446	8.89259e-08	0.436214	periplasmic repressor CpxP
STM4291	STM14_5163.RJ	basS				-1.37246	-1.87858	1.465		0.00485637	1.43637e-06	0.071475	sensor protein BasS/PmrB
STM1737	STM14_2100	tonB				4.60636	4.22833	1.22497		0.0873015	9.78902e-10	0.509808	transport protein TonB
STM0202	STM14_0241	hemL				-1.00701	-1.63669	1.4631		0.113663	0.00476846	0.0682159	glutamate-1-semialdehyde aminotransferase
STM0380	STM14_0448	ddl_1				-1.87713	-1.97232	1.46269		5.78758e-05	1.19531e-08	0.507734	D-alanyl-alanine synthetase A
	STM14_5088		+	+		-3.24175	-1.29692	-4.40044		3.29387e-06	8.5183e-06	0.0101815
STM4562	STM14_5481					4.59468	8.60137	-2.19623	2.54	0.0517789	8.37047e-07	0.258935	hypothetical protein
STM0312	STM14_0368	yafK		+		-1.75936	-1.76192	2.10998		0.000284381	0.00031263	0.611662	putative periplasmic protein
	STM14_0348.RJ					1.1616	1.30223	1.45837		0.0012275	0.0113274	0.474663
STM0748	STM14_0870.R	tolB				-1.46249	-2.17073	1.45828		0.0657116	1.27949e-05	0.122087	translocation protein TolB
STM2665	STM14_3266.J	yfiA				4.54491	4.64765	1.14951		0.313607	0.00103057	0.60814	translation inhibitor protein RaiA
STM3304	STM14_3991	rplU				-1.98641	-3.75309	1.45774		0.305022	5.79138e-06	0.119064	50S ribosomal protein L21
STM2096	STM14_2590	rfbD				-1.66225	-2.29036	1.45529		0.017343	3.65059e-07	0.120174	dTDP-4-dehydrorhamnose reductase
STM4341	STM14_5221	frdC	+	+		-3.41561	-1.36863	-2.69573		0.00380843	3.43845e-05	0.0285198	fumarate reductase subunit C
STM4289	STM14_5159	phnA				-1.52243	-2.68349	1.45366		0.139472	1.04137e-07	0.0111857	hypothetical protein
	STM14_1282	STnc670 [P]	+	+		3.37062	8.3653	-3.24274		6.87814e-05	1.38328e-09	0.00974697
STM2576	STM14_3156	yfhL				-1.4056	1.16373	1.45305		0.00800224	0.107303	0.273109	putative ferredoxin
STM3230	STM14_3912	yqjE	+	+		1.84109	4.54531	-2.63571		0.000561433	6.82796e-08	0.00697194	putative inner membrane protein
STM0097	STM14_0117	polB				4.46275	4.88014	-1.04672		0.378132	2.17586e-11	0.458128	DNA polymerase II
STM0541	STM14_0631	ybcJ				1.08473	-1.60585	1.45167		0.167817	0.00909643	0.0297129	hypothetical protein
STM0448	STM14_0530	clpP				1.28765	1.68719	1.45069		0.00170189	0.0014913	0.318636	ATP-dependent Clp protease proteolytic subunit
STM2379	STM14_2928	mnmC				1.27498	-1.17622	1.44866		0.0465333	0.106182	0.066148	5-methylaminomethyl-2-thiouridine methyltransferase
STM0293	STM14_0342		+			1.11978	2.76396	1.49638		2.11787e-07	8.04368e-07	0.000648692	putative cytoplasmic protein
STM1171	STM14_1341	flgN				4.42503	2.41741	-1.06289	-5.43	0.000857317	1.09373e-09	0.0121784	putative FlgK/FlgL export chaperone
STM2136	STM14_2634	yegQ		+		-2.28003	-3.11926	2.08394	3.09	2.49481e-05	1.02852e-08	0.136934	putative protease
STM0250 /// STM3989 /// STM4133	STM14_4795	ileT				-1.88502	-2.19524	1.44616		0.0456642	4.80961e-05	0.480423
STM1437	STM14_1735	ydhM				4.39682	4.72994	-1.11913		0.194213	1.26616e-10	0.508087	putative transcriptional repressor
STM2817	STM14_3402	luxS				1.42692	1.08331	1.44449		0.157256	0.0547499	0.447726	S-ribosylhomocysteinase
STM2059	STM14_2548	yeeX				4.38828	3.51691	1.78513		0.0012725	6.08592e-09	0.343206	hypothetical protein
STM2800	STM14_3380					4.37926	5.60932	-1.36748		0.0555813	3.74514e-10	0.271317	putative inner membrane protein
	STM14_2446		+			-1.34657	1.83169	1.57928		1.69152e-05	0.0422754	0.0142096
STM0501	STM14_0589	ybbK				1.69439	-1.0439	1.44016		0.222933	0.00705562	0.0481941	putative inner membrane protein
STM3917	STM14_4715.J	rho				-1.78595	-2.35787	1.43995		0.00384661	1.3972e-08	0.0905716	transcription termination factor Rho
STM4314	STM14_5187	rtsB [R]	+	+		-3.3198	-1.3513	-3.00374	2.58	0.000202166	6.1937e-06	0.0119907	putative regulatory protein
STM4075	STM14_4900	lsrC [R]	+	+		-2.6203	-1.07025	-2.82241	-16.67	1.22151e-05	3.89001e-06	0.00106791	putative sugar transport protein
STM2297	STM14_2835.R	flmB [J]				1.00579	-2.27644	1.43737		0.320999	0.00633191	0.0732002	UDP-4-amino-4-deoxy-L-arabinose--oxoglutarate aminotransferase
	STM14_3259					-1.1094	-1.2029	1.43526		0.0714913	0.0768242	0.566683
STM0438	STM14_0518					-1.22212	1.25847	1.43441		2.8423e-06	0.136153	0.0216864	TPR repeat-containing protein
STM2089	STM14_2583.J	rfbJ				-1.67811	-3.03504	1.43408		0.248899	5.41903e-07	0.0352078	CDP-abequose synthase
STM1719	STM14_2082	rluB				-1.01326	-1.56087	1.4322		0.0865586	0.00425485	0.0702871	23S rRNA pseudouridylate synthase B
PSLT035	STM14_5558	virE [J]				4.32709	2.16894	1.9921		0.0100211	6.74996e-08	0.0305046
STM2206	STM14_2723	fruF				-1.00662	-1.41939	1.43142		0.00454813	0.000998528	0.0235712	bifunctional fructose-specific PTS IIA/HPr protein
	STM14_2445		+			-1.14523	2.13523	1.6042		1.81646e-06	0.00145397	0.00445639
	STM14_2556					-1.06956	-1.03795	1.42773		0.0187869	0.11978	0.591335
STM2646	STM14_3243	pflB [J]				1.98464	1.77762	1.42685	-4	0.130911	0.00359874	0.563307	autonomous glycyl radical cofactor GrcA
	STM14_1420		+			-1.048	2.31112	1.0717		0.00360613	0.00268152	0.0257773
STM1870	STM14_2274					1.2717	1.43824	1.42573		0.000371801	0.000547189	0.425672	RecE-like protein
STM4219.S	STM14_5073					4.3235	5.12782	-1.1281		0.323247	5.06738e-09	0.438045	putative cytoplasmic protein
	STM14_3224		+			-1.08362	2.23249	1.97063		3.03029e-07	0.000574303	0.00483054
PSLT051	STM14_5574					1.36377	1.17411	1.42482		0.0109553	0.0049001	0.41051	putative cytoplasmic protein
STM2581	STM14_3161.RJ	rnc				1.24532	-1.24579	1.42452		0.164399	0.161168	0.16086	ribonuclease III
STM0853	STM14_0998	bssR				4.31541	2.69143	1.44383		0.245041	8.3168e-06	0.296126	biofilm formation regulatory protein BssR
STM2544	STM14_3120	iscR				4.30751	3.95202	1.06108		0.350803	3.23751e-09	0.517122	DNA-binding transcriptional regulator IscR
PSLT005	STM14_5530	tap				1.48297	1.17105	1.42393		0.164719	0.0409516	0.480423	plasmid replication control protein
	STM14_2071.J					4.25822	8.21556	-1.05631		0.0229373	3.91859e-10	0.0317264
STM1327	STM14_1611	ydiY				-1.49049	-2.05957	1.42324		0.107776	0.000197438	0.285491	putative outer membrane protein
STM0390	STM14_0461	aroM				1.37508	1.86646	1.42324		4.51387e-05	8.39954e-06	0.123783	hypothetical protein
STM3626	STM14_4370	dppF	+	+		-2.84699	-1.17931	-2.67061	4.32	0.000136331	5.21756e-06	0.00374221	dipeptide transporter ATP-binding subunit
	STM14_5072					4.25783	5.59638	-1.2518		0.276048	1.45053e-07	0.412818
STM0389	STM14_0460	yaiA				4.25276	3.36545	1.34802		0.0595806	2.12387e-09	0.285812	hypothetical protein
STM3590	STM14_4319	uspB				4.22972	6.08734	-1.26311		0.268874	2.50323e-10	0.133759	universal stress protein UspB
STM0207	STM14_0247	pfs				-1.09582	-1.5696	1.42042		0.0586541	0.00192517	0.122087	5'-methylthioadenosine/S-adenosylhomocysteine nucleosidase
STM1660.S	STM14_2007	fnr				1.74605	1.03896	1.41958		0.15496	0.000523774	0.0238007	fumarate/nitrate reduction transcriptional regulator
STM4072	STM14_4896	lsrK [R]	+	+		-2.68896	-1.1161	-2.40487	-9.9	2.88427e-05	2.67354e-07	0.000327309	autoinducer-2 (AI-2) kinase
STM4326	STM14_5202	aspA	+	+		-4.75576	-1.97598	-2.81481		0.00107038	4.24264e-07	0.0235712	aspartate ammonia-lyase
	STM14_3402.J					1.45979	-1.60407	1.41648		0.323823	0.141711	0.199114
	STM14_0357.R	tnpA [R]				1.09877	1.36595	1.41368		7.67597e-05	0.00314643	0.221259
STM1966	STM14_2386	yedF				-1.43005	-2.3435	1.41307		0.13623	9.96083e-07	0.0285198	hypothetical protein
	STM14_1480					4.21622	6.42251	-1.22368		0.368824	9.19424e-09	0.207517
STM0359	STM14_0421					4.19949	2.84943	-1.3245		2.878e-05	1.43111e-10	0.0423087	putative cytoplasmic protein
STM0375	STM14_0440	ampH				-1.29373	1.07771	1.41244		0.000321618	0.0650974	0.177081	beta-lactam binding protein AmpH
	STM14_5533.J					-1.18946	1.17693	1.41168		0.000514507	0.155721	0.194428
STM2539	STM14_3114	hscA				1.103	-1.27114	1.41149		0.0340484	0.0658884	0.0968361	chaperone protein HscA
	STM14_4926.RJ					1.2325	1.1265	1.40826		0.0673807	0.0594904	0.553132
STM1117	STM14_1270	agp	+	+		-2.24924	1.06978	-2.66379		0.00012105	0.000294131	0.00348542	glucose-1-phosphatase/inositol phosphatase
STM3474	STM14_4183	nirB				1.01943	-1.27335	1.40708		0.0218299	0.0362755	0.198596	nitrite reductase large subunit
	STM14_5128.P	SraL [P]				4.15377	7.53305	-1.02288		0.14144	1.02702e-06	0.260875
STM3249	STM14_3931	garL				-1.18477	-1.9236	1.40533		0.175111	0.00018698	0.0643309	alpha-dehydro-beta-deoxy-D-glucarate aldolase
STM0291	STM14_0340	rhsB [J]				-1.06045	1.30593	1.4049		2.17629e-05	0.0298826	0.083165	putative RHS-like protein
STM1485	STM14_1795.J					1.27529	1.23232	1.40449		0.00791847	0.0081445	0.57843	acid shock protein precursor
STM1984	STM14_2405.R	yodD	+			6.54516	15.7433	-1.9553		0.0218748	3.72617e-12	0.00314363	putative cytoplasmic protein
STM0892	STM14_1044	ybjP				4.02948	2.76988	-1.02301		0.11993	8.27416e-07	0.290354	putative lipoprotein
	STM14_2427					4.02617	5.03406	1.16302		0.0684454	4.73182e-08	0.422543
STM0290	STM14_0339					-1.14379	1.10373	1.40321		1.22561e-05	0.128137	0.129985	putative cytoplasmic protein
STM4288	STM14_5158	phnB				4.01634	4.44049	-1.81195		0.000826938	8.84981e-09	0.512367	hypothetical protein
STM1757 /// STM1759 /// STM4143	STM14_2126	tyrV				-1.55179	-1.32321	1.40297		0.0994882	0.038579	0.548049
STM0433	STM14_0512	thiJ				1.87114	2.3505	1.40241		0.000921733	1.38892e-06	0.307659	hypothetical protein
	STM14_2458		+	+		1.09136	2.62465	2.02231		1.12887e-07	1.38937e-05	0.00314363
STM0237	STM14_0279	rof	+			2.82439	6.78248	1.25889		4.71485e-05	1.38328e-09	0.00626764	Rho-binding antiterminator
STM3648	STM14_4398	yiaG	+	+		1.94234	4.65736	-3.0397		5.1291e-05	3.44446e-08	0.00706185	putative transcriptional regulator
STM1300	STM14_1578					3.95069	3.03017	1.06932	-5.05	0.226381	1.78045e-09	0.214512	putative periplasmic protein
	STM14_4149.J					-1.6254	-2.26014	1.39952		0.226389	0.0027302	0.434921
STM1336	STM14_1622	rplT				-1.58979	-1.50545	1.39791		0.0510717	0.00594893	0.583975	50S ribosomal protein L20
STM0281	STM14_0329	impJ [R]				1.06496	1.47333	1.3976		6.1013e-06	0.00052103	0.0515776	putative cytoplasmic protein
STM2543	STM14_3118	nifS				1.6473	-1.01427	1.39635		0.151224	0.000612612	0.011163	cysteine desulfurase
STM4567	STM14_5487	deoC				1.63088	1.93922	1.39629	-3.02	0.001069	9.78894e-06	0.376198	deoxyribose-phosphate aldolase
	STM14_2467		+			-1.04725	2.28916	1.48258		8.67924e-07	7.81928e-05	0.00169304
	STM14_2871		+			-1.89394	1.26259	1.16766		0.00185492	0.0336	0.0324821
	STM14_2472			+		1.54851	2.89926	2.07553		4.23331e-07	7.31256e-07	0.0227865
STM0302	STM14_0355	safD				-1.24423	1.58728	1.39325		6.35811e-06	0.0296753	0.00757722	putative fimbrial subunit
	STM14_2454		+	+		1.1452	2.7326	2.07441		6.26178e-07	4.04829e-05	0.00995696
STM4528	STM14_5441					3.89179	3.28125	1.45258		0.000412065	1.66134e-11	0.219468	putative inner membrane protein
STM2011.1n	STM14_2498					3.88246	3.05621	1.21607		0.328709	0.000196819	0.51601	hypothetical protein
STM0349	STM14_0407.J	cycH [D]	+	+		-1.41599	1.68463	2.35129		1.07057e-06	0.0885083	0.0211009	putative outer membrane lipoprotein
	STM14_3206.R					1.06642	1.34853	1.38809		0.000111042	0.00598189	0.202771
STM0424	STM14_0502	xseB				1.43804	2.4959	1.3878		0.00453631	0.000500122	0.192742	exodeoxyribonuclease VII small subunit
STM0160	STM14_0192	yacL				1.72056	1.71253	1.38753		0.0605005	0.00156422	0.610408	hypothetical protein
STM3957	STM14_4760	pldA				1.27549	1.13626	1.38735		0.000975605	0.00174599	0.359039	phospholipase A
STM2086	STM14_2580	rfbU				-1.70613	-2.40767	1.38721		0.0830018	1.13105e-06	0.149028	mannosyl transferase
STM4042A	STM14_4861.J					3.8822	4.44526	1.02051		0.126342	2.67896e-11	0.344459	hypothetical protein
STM0772	STM14_0896	gpmA				3.86686	3.72442	1.16098		0.0966105	6.0111e-10	0.566759	phosphoglyceromutase
STM0636	STM14_0743	ybeD				3.8471	4.83887	-1.13137		0.370825	3.85063e-07	0.452481	hypothetical protein
STM2799	STM14_3377	stpA				1.51594	-1.12808	1.38297		0.306268	0.0618011	0.163281	DNA binding protein, nucleoid-associated
STM3084.S	STM14_3727					1.9011	1.82163	1.38278		0.000153326	1.29546e-08	0.517769	putative regulatory protein
STM1764	STM14_2132	narG				1.04704	-1.32439	1.38273		0.0668055	0.0374324	0.148042	nitrate reductase 1 alpha subunit
STM2580	STM14_3160	era				-1.30443	-1.39188	1.38211		0.00103968	0.000118293	0.494239	GTP-binding protein Era
STM3284	STM14_3967	truB				-1.98187	-1.92769	1.38158	2.52	0.000151816	1.75013e-08	0.56349	tRNA pseudouridine synthase B
STM0289	STM14_0338	vgrG [R]				-1.12329	1.37758	1.38079	4.47	1.03891e-06	0.015413	0.00880045	putative cytoplasmic protein
STM2097	STM14_2591	rfbB				-1.3351	-1.79405	1.37885		0.0183709	3.63315e-06	0.0876212	dTDP-glucose 4,6 dehydratase
STM2545	STM14_3121	trmJ [D]				1.82776	1.38229	1.3776		0.111792	0.000607444	0.319497	putative rRNA methylase
	STM14_3166.J2	pinH [J]				1.20558	1.40296	1.37676		7.88354e-06	3.14012e-05	0.209626
STM1798	STM14_2174	ycgR				-1.0055	-1.25783	1.37647		0.0210065	0.0306508	0.242164	putative inner membrane protein
	STM14_3213		+			-1.11737	2.13414	1.30362		1.66529e-05	0.000947205	0.00435803
STM2087	STM14_2581	rfbV				-1.61472	-2.38795	1.37573		0.106293	6.113e-07	0.0820456	abequosyltransferase
	STM14_0476.J					-1.02963	-1.22369	1.37573		0.0862457	0.0754173	0.46547
STM1883	STM14_2288	purT				-1.26358	-1.6961	1.37561		0.00906252	2.66499e-06	0.052205	phosphoribosylglycinamide formyltransferase 2
STM0280	STM14_0328	vasD [R]				-1.03687	1.19015	1.37325		1.05677e-06	0.0236818	0.0677308	putative outer membrane lipoprotein
STM3851.S	STM14_4646	yieG				-1.44311	-1.92542	1.3728		0.0506701	1.10976e-05	0.178101	hypothetical protein
STM3697	STM14_4457		+	+		-2.3398	1.01754	-2.77415		0.000780014	0.00120619	0.019494	putative mandelate racemase
STM3734	STM14_4496	rph				-1.59777	-2.68403	1.37199		0.290396	1.65371e-05	0.118169	ribonuclease PH
	STM14_3919.J					3.83535	-1.11223	-1.03876		0.0184051	0.00947764	0.0632908
	STM14_2576.J					-1.94714	-2.34817	1.3702		0.0769597	1.27088e-05	0.434039
STM4400	STM14_5284	ytfF		+		1.49646	1.37707	2.07358	2.73	1.89317e-05	0.000442722	0.50854	putative cationic amino acid transporter
	STM14_3376.J					1.03975	-1.05778	1.36789		0.0773423	0.15522	0.545593
STM0436.S	STM14_0515	yajR				-1.3567	-1.24247	1.36677		7.14928e-06	1.16934e-05	0.347882	putative transport protein
STM1766	STM14_2136	narX				1.0387	-1.32055	1.3653		0.0295083	0.0162482	0.0715975	nitrate/nitrite sensor protein NarX
	STM14_5427.J					1.35943	-1.15043	1.36447		0.306703	0.122393	0.366729
STM1919	STM14_2334.LR	cheM				3.7921	2.46377	1.18459	-3.83	0.267396	3.32585e-09	0.0599418	methyl accepting chemotaxis protein II
PSLT010 /// PSLT007	STM14_5535	srgB				-1.09382	-1.1269	1.36307		1.94331e-05	0.00456578	0.528418	putative outer membrane protein /// putative outer membrane protein
	STM14_5162					3.75939	2.76502	-1.11754		0.168307	9.3655e-05	0.463244
STM0420	STM14_0497	pgpA				-1.2887	1.13409	1.36046		0.000175453	0.0838086	0.10243	phosphatidylglycerophosphatase A
	STM14_3255					-1.10942	-1.12996	1.36035		0.0219455	0.0619412	0.595629
	STM14_0357					-1.05571	1.47832	1.36022		3.55496e-08	0.000125021	0.000875181
STM0447	STM14_0529	tig		+		-4.64771	-5.26565	2.07102		2.76006e-05	3.35264e-10	0.453488	trigger factor
STM3906	STM14_4703					1.92183	2.8385	1.35888		0.00129913	1.6772e-06	0.181125	putative cytoplasmic protein
STM3533	STM14_4253					1.46137	1.54629	1.35236		0.000145221	2.12766e-06	0.494654	putative transcriptional regulator
STM3559	STM14_4285	yhhV				1.52812	2.49248	1.35234		0.00107175	2.7354e-05	0.126379	putative cytoplasmic protein
STM1454	STM14_1753	nqr4 [J]				-1.80897	-2.38427	1.35165		0.0218299	1.5628e-08	0.0987024	electron transport complex RsxE subunit
STM3051	STM14_3684	bglA				-1.00556	-1.21022	1.35116		0.0015933	0.0133733	0.146306	6-phospho-beta-glucosidase A
	STM14_4819					-1.07336	-1.38328	1.35038		0.0536112	0.00811679	0.231037
STM4088	STM14_4915	yiiU				3.69544	2.83136	1.12205		0.337855	1.53054e-09	0.19045	putative cytoplasmic protein
STM3910	STM14_4707	ppiC				-1.3082	-1.63152	1.34966		0.0307363	9.24118e-05	0.249131	peptidyl-prolyl cis-trans isomerase C
STM3856	STM14_4651	pstC		+		-1.27945	-2.45995	2.06515	4.23	0.000224361	7.77398e-07	0.00494673	phosphate transporter permease subunit PstC
STM3037	STM14_3668	glyU				3.67896	5.7971	-1.1395		0.256149	1.06254e-07	0.237195
STM0210	STM14_0250	cdaR				-1.14847	-1.48186	1.34828		0.0737462	0.00350926	0.266008	carbohydrate diacid transcriptional activator CdaR
STM1881	STM14_2286	yebF				3.6742	5.1163	-1.25814	4.06	0.22268	2.02863e-10	0.125474	hypothetical protein
	STM14_2434		+			-1.17727	2.00234	1.49898		3.44228e-06	0.00307775	0.00487474
PSLT006	STM14_5531	repA				-1.02996	1.38525	1.34661		4.33361e-05	0.0111394	0.0675849	replication protein
STM1642	STM14_1986	acpD				3.66559	2.64308	-1.09487		0.167392	8.21051e-05	0.443089	azoreductase
STM1999	STM14_2424					1.06468	1.85678	1.34552		0.000394836	0.00202536	0.0707384	putative cytoplasmic protein
	STM14_0446					1.02984	1.07748	1.3449		0.0109695	0.107092	0.569753
STM0833	STM14_0971.J	ompX				3.64719	-1.13682	2.25685		0.305389	0.0103774	0.0599418	outer membrane protein X
STM0820	STM14_0951	rhlE				-1.31462	-1.8764	1.34389		0.144949	0.00010953	0.15435	ATP-dependent RNA helicase RhlE
STM1647	STM14_1991	ldhA				3.63611	2.98423	1.12864		0.350184	3.89482e-07	0.440828	D-lactate dehydrogenase
	STM14_2468					-1.01478	1.71144	1.34349		0.000276467	0.0059171	0.0609009
STM1097	STM14_1243					1.34526	1.44831	1.34312		0.00353278	0.00052886	0.51601	hypothetical protein
STM2909	STM14_3511	mutS				-1.77907	-1.99941	1.34222		0.00326426	5.82948e-08	0.36999	DNA mismatch repair protein MutS
STM2262	STM14_2792.R	eco				3.62412	2.56421	1.64004		0.00367946	5.29545e-09	0.126379	ecotin
STM0301	STM14_0354	safC				-1.17737	1.61785	1.34048		5.48729e-05	0.0223849	0.0205407	putative fimbrial usher
	STM14_4946.J					1.29144	-1.22258	1.34048		0.311218	0.145139	0.28932
STM0569	STM14_0664	ybdG				-1.61786	-2.80648	1.34031		0.335095	6.06585e-08	0.0142165	hypothetical protein
STM1007 /// STM2634	STM14_3226					-1.37318	1.26902	1.34024		6.36547e-05	0.112598	0.0300713	hypothetical protein /// putative cytoplasmic protein
STM3471	STM14_4178.J	yhfG				3.62365	3.28857	-1.63617		0.000696497	3.00632e-08	0.51288	hypothetical protein
STM0391	STM14_0462	yaiE				1.4024	2.20534	1.33964		0.00017042	8.83274e-06	0.0702871	hypothetical protein
STM2772	STM14_3339	hin				3.61292	3.00142	-1.20361		0.000476434	2.72171e-11	0.185558	DNA-invertase Hin
STM2599	STM14_1465					1.517	1.03168	1.33844	5.49	0.162426	0.00532693	0.102427	putative virulence protein
STM3809.S	STM14_4600	ibpA				3.60675	6.968	-1.80229		0.282742	0.00204017	0.463954	heat shock protein IbpA
STM0935	STM14_1050	poxB				3.60206	2.81187	-1.94247	2.9	5.44213e-05	1.13416e-07	0.343771	pyruvate dehydrogenase
STM3777	STM14_4556.RJ					3.59654	3.41869	1.05123		0.327115	2.1771e-09	0.550375	putative cytoplasmic protein
	STM14_0372.J					-1.10889	-1.1138	1.33518		0.00492687	0.0399423	0.607781
STM0586	STM14_0684	fes				3.58005	4.46247	-1.00237		0.17876	4.72042e-09	0.34196	enterobactin/ferric enterobactin esterase
STM0251 /// STM3990 /// STM4134	STM14_4796	alaT		+		1.00488	-1.60207	2.06234		0.0187939	0.0406272	0.265697
	STM14_2484.R					1.29278	2.54262	1.33408		2.25424e-06	2.62579e-07	0.0028679
STM1934	STM14_2352					-1.95496	-1.74842	1.33378		0.0167	6.49073e-05	0.507802	putative outer membrane lipoprotein
STM2585A /// STM1867	STM14_3167	pagK [L]				3.56236	4.89217	-1.90115		0.054778	1.44967e-05	0.456274	PagK-like protein /// PagK
STM1554	STM14_1877					-1.03056	-1.71312	1.33328		0.296967	0.000819033	0.0286785	putative coiled-coil protein
STM3688	STM14_4446		+			12.9518	30.4996	-1.40751		0.245288	1.30212e-11	0.0235712	putative cytoplasmic protein
	STM14_2618.J					1.0346	-1.26786	1.3302		0.233471	0.107506	0.455057
STM0261	STM14_0306	gloB				-1.05358	1.38206	1.329		0.000516415	0.0333923	0.130808	hydroxyacylglutathione hydrolase
	STM14_0059.P					-1.80404	-2.15653	1.32855		0.137797	0.00017451	0.474792
STM1233	STM14_1411	ycfC				-1.86556	-3.02476	1.32847		0.22932	1.01121e-09	0.00735266	hypothetical protein
STM1767	STM14_2137	narL				-1.20757	-1.54023	1.32723		0.0793242	0.00128204	0.272311	transcriptional regulator NarL
	STM14_2451		+			-1.19115	1.97562	1.52024		7.42923e-06	0.00609496	0.00842536
STM1013 /// STM2627	STM14_1150.J					1.42645	2.45954	1.32693		9.22931e-06	2.0905e-07	0.0109287	regulatory protein /// cI-like protein
STM3764	STM14_4538	mgtC				1.18328	1.90103	1.32676	5.32	7.99086e-05	7.52721e-05	0.0430845	Mg2+ transport protein
STM2802	STM14_3383	elaB [J]				3.53506	3.3022	-1.67115	2.54	0.00826867	1.99065e-06	0.572119	hypothetical protein
STM0673 /// STM0674	STM14_0785	glnV				-1.65291	-1.42947	1.32573		0.0366846	0.00356542	0.503758
STM1797	STM14_2173	ymgE				3.52678	6.26714	-1.99945		0.0039751	2.28279e-09	0.0603989	putative transglycosylase-associated protein
STM3511	STM14_4228	nfuA				3.50431	2.225	1.0835		0.221092	2.60009e-05	0.292664	putative DNA uptake protein
	STM14_3548.J					3.49319	1.05292	-1.24914		0.0156084	0.00884946	0.119064
STM1705	STM14_2062	osmB				3.47429	4.0699	-1.22306		0.114768	9.25254e-10	0.378215	lipoprotein
STM0239	STM14_0281	yaeQ		+		1.19195	1.24607	2.06043		1.07057e-06	0.00402123	0.547114	putative cytoplasmic protein
STM0323	STM14_0380	thrW				3.42518	4.89821	1.56777		0.0069003	1.41235e-06	0.36659
STM1522	STM14_1840	ydeA				-1.11547	-1.63518	1.3216		0.153373	0.000357138	0.0660059	sugar efflux transporter
	STM14_2441		+			-1.41089	1.66685	1.7701		3.03029e-07	0.0632759	0.00311431
STM3493	STM14_4205	mrcA				-1.99103	-2.33436	1.32155		0.00491171	2.99999e-09	0.242164	peptidoglycan synthetase
	STM14_1208.R					1.09574	-1.13221	1.32085		0.173517	0.150712	0.453693
STM0533	STM14_0623	purK				-1.50973	-1.85945	1.31965		0.0340002	3.32564e-06	0.24868	phosphoribosylaminoimidazole carboxylase ATPase subunit
STM2867	STM14_3465	hilC	+	+		-5.00739	-2.13524	-4.68297		4.95271e-06	2.07154e-07	0.0251132	invasion regulatory protein
STM1018 /// STM2622	STM14_1155					1.02787	-1.01761	1.31893		0.0567823	0.157141	0.578316	hypothetical protein /// hypothetical protein
STM3212	STM14_3889	mug				3.41297	4.79577	-1.11795		0.249985	8.77718e-10	0.148364	G/U mismatch-specific DNA glycosylase
STM3069	STM14_3709	pgk				-1.13769	-1.49406	1.31639		0.0288137	0.000114674	0.0803129	phosphoglycerate kinase
STM1865	STM14_2259.RJ					1.0737	-1.2962	1.31588		0.167011	0.0656568	0.19336
STM4254	STM14_5112	uvrA				1.18175	1.21568	1.31564		0.0138976	0.018121	0.585912	excinuclease ABC subunit A
STM2989 /// STM2990 /// STM3289	STM14_3605	metW				-1.37814	1.82232	1.31525		0.0475461	0.117856	0.268389
STM3206	STM14_3882	folB				-1.87587	-2.35022	1.31523		0.181482	0.000117936	0.441857	bifunctional dihydroneopterin aldolase/dihydroneopterin triphosphate 2'-epimerase
STM3139	STM14_3802	gsp				1.40798	-1.13053	1.31516		0.254692	0.0243857	0.0197176	bifunctional glutathionylspermidine amidase/glutathionylspermidine synthetase
	STM14_1423					1.26041	1.14601	1.31479		0.0267167	0.0131385	0.488446
STM1282	STM14_1552.RJ	yeaK				-1.31901	-2.6259	1.31461		0.122603	1.22883e-08	0.000474013	putative cytoplasmic protein
STM1749	STM14_2113	adhE				1.63301	-1.16978	1.31441		0.288745	0.0284682	0.0361873	bifunctional acetaldehyde-CoA/alcohol dehydrogenase
	STM14_2705					1.52171	1.79864	1.31412		0.0605005	0.00380175	0.508087
STM3196.S	STM14_3870.J2	yqiC				3.40109	3.76497	-1.05329		0.378937	4.04021e-08	0.514503	putative cytoplasmic protein
STM4529	STM14_5442					3.39524	3.76762	1.17271		0.00787936	6.93371e-11	0.414529	putative cytoplasmic protein
STM4515	STM14_5422.L	yjiJ		+		1.79874	-1.07661	2.05541		0.0176908	0.0186888	0.0862674	putative sugar transporter
	STM14_4185.J					-1.07255	-1.27248	1.30933		0.0823192	0.0333903	0.419989
STM2430	STM14_2985	cysK				1.40258	-1.01052	1.30901		0.224297	0.0384527	0.242164	cysteine synthase A
STM3140	STM14_3804	yghU				3.36662	2.36654	-1.60968		2.44436e-05	1.94675e-08	0.137427	putative glutathione S-transferase YghU
STM1325	STM14_1609	ydiZ				3.3321	4.07848	-1.32753		0.0257386	1.99934e-10	0.249875	putative cytoplasmic protein
	STM14_5481.J					3.30389	2.98925	-1.43146		0.0063048	1.26827e-07	0.516512
STM1433	STM14_1731	ydhD				-1.14147	-1.12768	1.30849		0.0280053	0.0518643	0.60167	hypothetical protein
STM0821	STM14_0953	dinG				3.28602	3.35578	-1.04086		0.295088	2.79266e-10	0.584362	ATP-dependent DNA helicase DinG
	STM14_0531					1.48471	1.79496	1.30723		0.0288137	0.00134158	0.459969
STM0449	STM14_0532	clpX				1.11812	1.76047	1.30695		0.00286642	0.00418533	0.164217	ATP-dependent protease ATP-binding subunit ClpX
STM3033	STM14_3663					1.77174	1.84533	1.30674		0.0109553	8.16861e-06	0.569853	plasmid maintenance protein
STM2655	STM14_3253					3.27726	3.41683	-1.37871		0.00286642	7.6662e-10	0.555129	putative cytoplasmic protein
STM3580	STM14_4308	dcrB [D]				1.19346	1.04169	1.30629		0.0229634	0.0345212	0.389602	hypothetical protein
	STM14_5259.R					-1.10547	2.25874	1.30604		0.0143991	0.0339492	0.158099
STM2481	STM14_3044	acrD				-1.1674	-1.46752	1.30577		0.00511197	8.74331e-06	0.0579412	aminoglycoside/multidrug efflux system
STM0846	STM14_0988	moeA				-1.11592	-2.18631	1.30479		0.155869	1.86629e-06	0.00156377	molybdopterin biosynthesis protein MoeA
STM0300	STM14_0353.R	safB				-1.1233	1.56272	1.30456		1.89172e-05	0.00896127	0.012931	putative fimbrial assembly chaparone
STM3428	STM14_4131	rplE	+			-6.91079	-2.94829	1.23377		0.0002457	5.29017e-09	0.0150642	50S ribosomal protein L5
STM4330	STM14_5207	groEL	+	+		-3.07205	-1.31418	-2.60954		0.00192823	3.22434e-05	0.0244532	chaperonin GroEL
STM1769	STM14_2139	ychN				1.5326	1.20612	1.30271		0.116897	0.00233028	0.307375	putative sulfur reduction protein
STM2002 /// STM2004 /// STM2012 /// STM2014	STM14_2486	asnT_1				3.26838	2.69339	-1.52482		0.0213139	2.71817e-05	0.496295
STM0537	STM14_0627	cysS				-1.29651	-2.52266	1.30229		0.204525	1.26113e-06	0.00718734	cysteinyl-tRNA synthetase
STM0780	STM14_0906					3.25922	2.71737	-1.04677		0.192885	1.35876e-06	0.46203	hypothetical protein
STM0434	STM14_0513	apbA				3.22833	2.61773	1.78696		2.17641e-07	2.81734e-12	0.0587283	2-dehydropantoate 2-reductase
STM3409	STM14_4112	trkA				-1.03154	-1.57253	1.29882		0.222683	0.000590474	0.0257124	potassium transporter peripheral membrane component
STM0373	STM14_0438	yaiU				1.04635	1.56338	1.29705		2.40939e-05	0.000480686	0.0300715	flagellar protein
	STM14_2481			+		1.2704	1.47034	2.0507		6.94836e-06	0.00137145	0.426813
STM0673 /// STM0674	STM14_0784	glnX				1.67418	2.56995	1.29569		0.0471313	0.00144004	0.366729
STM3624A	STM14_4368	mdeA [J]				-1.51378	-1.62521	1.29474		0.144466	0.00594813	0.573619	cystathionine gamma-synthase
STM0411	STM14_0486	yajD				3.20659	3.7479	1.98697		0.00054596	7.19432e-07	0.4942	hypothetical protein
STM0387	STM14_0458	yaiI				-1.27867	-1.24712	1.29258		0.00194898	0.000770072	0.574017	hypothetical protein
STM3896	STM14_4692	trpT				-1.05425	1.50779	1.292		0.0871521	0.0961152	0.420526
	STM14_0774					3.20446	4.53277	1.06976		0.0986781	3.36805e-07	0.319172
STM0303	STM14_0356	icaB [J]				-1.18704	1.29943	1.28999		0.000559654	0.109727	0.0923651	putative xylanase/chitin deacetylase
STM0745	STM14_0867	tolQ				-1.36051	-1.98511	1.28996		0.301964	0.00223256	0.313024	colicin uptake protein TolQ
STM0543	STM14_0635.J	fimA	+	+		-2.33375	-1.00467	-4.52555		1.44502e-06	0.000480953	0.012931	fimbrin
STM0171	STM14_0203	yadF				1.41972	-1.34267	1.28852		0.269995	0.137153	0.0643309	carbonic anhydrase
	STM14_3697.P	6S [P]				3.20241	4.70452	1.24866		0.120804	0.000148778	0.459262
STM2154	STM14_2657	mrp				-1.42083	-1.59755	1.28816		0.0239027	3.40869e-05	0.42589	putative ATPase
STM1658	STM14_2005	ydaL				1.23649	1.14214	1.28789		0.00820113	0.004507	0.468034	hypothetical protein
STM2378	STM14_2927	fabB		+		-1.66679	-2.41165	2.05043		0.00107106	1.53086e-05	0.211103	3-oxoacyl-(acyl carrier protein) synthase I
	STM14_2489.R					1.18419	-1.38292	1.28764		0.368882	0.0780692	0.0673965
STM1884	STM14_2289	eda				-1.38551	-1.50426	1.28692		0.0525706	0.000859024	0.521338	keto-hydroxyglutarate-aldolase/keto-deoxy-phosphogluconate aldolase
STM1784	STM14_2157	engD [D]				-1.08604	-1.17251	1.28665		0.0193526	0.029424	0.497703	GTP-dependent nucleic acid-binding protein EngD
STM3730	STM14_4492.R	dfp				1.02838	-1.77144	1.28594		0.260063	0.00118168	0.0145183	bifunctional phosphopantothenoylcysteine decarboxylase/phosphopantothenate synthase
STM0158	STM14_0190	acnB	+			-3.52363	-1.51951	-1.31982		0.157549	4.5371e-06	0.0227865	bifunctional aconitate hydratase 2/2-methylisocitrate dehydratase
STM4470	STM14_5365	yjgD				3.16844	3.79989	-1.02601		0.234363	2.84568e-09	0.351201	hypothetical protein
STM4538	STM14_5452.RJ		+	+		-2.69252	-1.16327	-2.34423		0.00780758	0.000200775	0.0285198	putative PTS permease
STM3406	STM14_4109	def				3.14582	1.6659	-1.17179		0.0173632	8.98616e-05	0.154571	peptide deformylase
STM0347	STM14_0405		+			-1.23934	1.85958	1.31894		5.01464e-05	0.0148644	0.0101815	putative response regulator
STM1565	STM14_1888	rpsV	+			1.62778	3.72565	-1.91244		0.05482	1.15416e-06	0.0181505	30S ribosomal subunit S22
	STM14_2470					-1.00308	1.8523	1.28201		0.000306446	0.00256041	0.0377282
STM3393 /// STM3395 /// STM0253 /// STM2656 /// STM3992 /// STM4180 /// STM3894 /// STM4136	STM14_3254	rrfG				-1.18112	-1.09044	1.28122		0.0750039	0.0799599	0.562975
STM1944 /// STM4353 /// STM4354	STM14_5235	glyY				-1.49107	-1.18159	1.28097		0.102498	0.0475899	0.496831
PSLT027	STM14_5550	ccdA				1.23631	1.08531	1.28094		0.0797612	0.0358004	0.466006	plasmid maintenance protein CcdA
STM3360	STM14_4054	argR				-1.04603	1.08898	1.28078		0.0152181	0.141323	0.469997	arginine repressor
STM2060	STM14_2550	yeeA				3.14331	4.14937	-1.13897		0.359042	6.0111e-10	0.174364	putative inner membrane protein
STM3968	STM14_4774	udp				3.1307	4.8235	-1.7428	-5	0.0395067	2.60441e-07	0.244007	uridine phosphorylase
STM4539	STM14_5453	glmS [J]	+	+		-2.37511	-1.03971	-2.11474		0.017537	0.000620818	0.0219597	putative glucosamine-fructose-6-phosphate aminotransferase
STM3500	STM14_4215	pckA	+	+		-7.64103	-3.3478	-2.3717		1.89172e-05	3.12733e-12	0.000418138	phosphoenolpyruvate carboxykinase
	STM14_0583.P	MicM [P]				3.1184	2.60953	-1.3154		0.0371579	5.79138e-06	0.480216
STM2666	STM14_3267					3.11377	2.51263	1.60213		0.131952	0.000651841	0.525082	hypothetical protein
	STM14_4768					1.13427	1.15307	1.2779		0.0165166	0.0311757	0.594523
STM2446	STM14_3004					1.51164	1.35182	1.2773		0.0272724	0.000111626	0.435815	putative iron-dependent peroxidase
PSLT102	STM14_5620	traS				3.10387	3.57526	-1.05554		0.355523	1.90831e-07	0.484821	entry exclusion protein
STM1682	STM14_2030	tpx				-1.03374	-1.25966	1.27492		0.167867	0.0616681	0.433336	thiol peroxidase
STM0306	STM14_0360	sapA				-1.97807	-1.45632	1.27489		0.00152066	1.92225e-05	0.191369	SapA-like protein
STM1997	STM14_2422	umuC				3.0805	3.87578	1.03362		0.0646822	7.37963e-10	0.234069	DNA polymerase V subunit UmuC
STM1456	STM14_1755	rnfD				-1.75605	-2.326	1.27376		0.0902499	2.23605e-08	0.0938958	electron transport complex protein RnfD
	STM14_2752.J2					3.07257	2.1614	-1.01973		0.110904	2.6882e-06	0.269038
STM3753	STM14_4522	sugR				1.80045	1.73851	1.27267		0.00228894	5.65613e-08	0.544631	ATP binding protein
STM2368	STM14_2916	truA				-1.80938	-2.00092	1.27202		0.0177032	1.70721e-07	0.436214	tRNA pseudouridine synthase A
	STM14_0410.J					1.48128	1.06368	1.27167		0.313591	0.0587311	0.430522
	STM14_4733.P	GlmZ [P]				1.48724	1.45915	1.27165		0.200242	0.0294639	0.60553
STM1551	STM14_1871	stbD [R]				3.06905	3.5276	1.03099		0.225177	1.95738e-07	0.485978	putative cytoplasmic protein
STM0273	STM14_0320	impB [R]				-1.12383	-1.23959	1.27125		0.0153173	0.00594911	0.435815	putative cytoplasmic protein
STM1335	STM14_1621	rpmI				-1.5556	-1.24188	1.27119		0.0606337	0.0190333	0.465842	50S ribosomal protein L35
STM1994	STM14_2416					3.06742	4.60899	1.46527		0.00347119	3.77423e-07	0.268389	putative inner membrane protein
	STM14_2459		+			-1.00508	2.2605	1.68904		1.67572e-06	0.000260462	0.00756117
STM2782	STM14_3354	mig-14				-1.29528	-1.35296	1.27026		0.106293	0.0152614	0.584362	putative transcriptional activator
STM2260	STM14_2789	napD				-1.2228	-1.58183	1.26915		0.198027	0.00350944	0.333574	assembly protein for periplasmic nitrate reductase
STM1296	STM14_1574	ydjA				1.27067	1.43501	1.26895		0.00032642	3.72015e-05	0.333807	hypothetical protein
	STM14_4172					3.03899	1.39391	1.62803		0.293943	0.00155834	0.176281
	STM14_0597					1.18397	-1.17237	1.2685		0.306155	0.158729	0.406449
STM1942	STM14_2360	leuZ				3.03876	2.42223	-1.25382		0.0792748	5.67112e-05	0.475319
	STM14_5564.J					1.06198	1.19236	1.26791		0.000772358	0.0163593	0.376436
STM3835	STM14_4628	gyrB				-1.17897	-1.92521	1.26786		0.35666	8.22019e-06	0.0136069	DNA gyrase subunit B
STM1291	STM14_1567	msrB [R]				-1.29204	-1.64101	1.26782		0.175111	0.00126507	0.340073	methionine sulfoxide reductase B
STM1440	STM14_1738	sodC_2				3.0385	5.43792	-1.93055		0.00993045	1.26173e-08	0.0720933	superoxide dismutase
STM1020 /// STM2620	STM14_1158					3.02229	3.69562	1.53193		7.9614e-07	8.92077e-12	0.127785	hypothetical protein
STM3588	STM14_4317	yhiN				-1.15608	-1.2333	1.26575		0.0265815	0.0101232	0.521338	putative periplasmic protein
	STM14_0291					1.51971	3.35438	1.26561		0.00198187	3.70357e-05	0.062984
STM3301	STM14_3988	obgE				-1.37215	-1.23691	1.26506	3.18	0.00624458	0.00173061	0.46547	GTPase ObgE
STM0647	STM14_0755	rlpB				-1.27222	-2.26045	1.26503		0.212569	4.18655e-07	0.00465987	LPS-assembly lipoprotein RlpB
STM1641	STM14_1985.J	hrpA				1.57295	1.14017	1.26418		0.130615	4.4405e-05	0.0429591	ATP-dependent RNA helicase HrpA
	STM14_2263.R					1.25205	1.33837	1.26344		0.0093916	0.00204868	0.521338
	STM14_2152					1.59527	-1.19615	1.26192		0.28344	0.0797546	0.173517
STM0172	STM14_0204	yadG				-1.46399	-2.22745	1.26186		0.309897	1.80309e-07	0.0249197	putative ABC-type multidrug transport system ATPase component
STM0642	STM14_0750	ybeB				-1.27427	-1.71293	1.26144		0.230261	0.00101275	0.271073	hypothetical protein
STM2335	STM14_2878.R	yfbU				1.49966	1.44425	1.26138		0.0202138	8.62359e-05	0.565127	hypothetical protein
STM1349	STM14_1639	pps	+	+		-9.11271	-4.02557	-2.05901		0.0163162	5.95467e-10	0.0153767	phosphoenolpyruvate synthase
STM0803	STM14_0931	moaB				-1.07	-1.31276	1.26073		0.113691	0.016645	0.317416	molybdopterin biosynthetic protein B
STM0980	STM14_1109	cmk				-1.53607	-2.94139	1.26059	2.52	0.121671	2.73646e-08	0.00384849	cytidylate kinase
STM1735	STM14_2098	ispZ [J]				-1.3788	-2.1053	1.26047		0.343703	4.30126e-05	0.117918	intracellular septation protein A
STM2611.S	STM14_3194					1.17265	1.51737	1.25994		0.000236207	0.000175707	0.132983	endopeptidase-like protein
STM0455	STM14_0539	exsB				-1.40944	-1.48851	1.25986		0.115742	0.00498125	0.574017	queuosine biosynthesis protein QueC
PSLT045	STM14_5568.J	rlgA [N]				3.00072	4.84497	1.18517		0.00107243	1.46216e-09	0.0597614	putative resolvase
STM0578	STM14_0674	nfnB				-1.31044	-1.34909	1.25975		0.0894284	0.0104007	0.591335	dihydropteridine reductase
	STM14_1342.J					2.99279	1.99259	-1.06693		0.0306596	8.07274e-07	0.159991
STM3518	STM14_4237	rtcA	+			2.10866	4.74603	1.25127		2.49481e-05	4.7634e-09	0.00464119	RNA 3'-terminal-phosphate cyclase
	STM14_3886.J					-1.42582	-1.93542	1.25855		0.314142	0.0094468	0.453499
	STM14_1940.J					1.03656	1.29919	1.2579		0.00388361	0.0255126	0.293156
	STM14_2437		+			-1.06433	2.11108	1.86663		7.72286e-08	0.000156568	0.00213733
STM3246	STM14_3928	rnpB				1.81834	2.54381	1.25614		0.0178042	3.80641e-05	0.307375
STM3611	STM14_4346	yhjH				2.97833	1.73187	1.04687	-5.62	0.0124605	3.44217e-08	0.0171758	EAL domain-containing protein
	STM14_2465					-1.00759	1.84629	1.25591		4.81325e-05	0.000563858	0.0123361
	STM14_4343.P					1.22391	1.43626	1.25545		0.0521114	0.0169365	0.486987
STM0988	STM14_1117	kdsB				1.43761	-1.10016	1.25472		0.374975	0.0218062	0.0393294	3-deoxy-manno-octulosonate cytidylyltransferase
STM1079	STM14_1224	hspQ [D]				2.97442	3.94248	-1.23101		0.296786	1.09385e-06	0.388472	putative inner membrane protein
STM1851	STM14_2239					2.95	5.7078	-1.77563	3.47	0.0423358	7.44605e-09	0.0390252	putative cytoplasmic protein
	STM14_1527.J					1.04952	1.07151	1.25358		0.0987798	0.119172	0.598107
STM1367	STM14_1661	ydiH				2.94087	3.13713	1.00139	3.1	0.302794	5.29545e-09	0.527039	putative cytoplasmic protein
STM1368	STM14_1662	gltP [J]				-1.28261	-1.76208	1.2526	2.74	0.091437	8.68722e-08	0.0122562	putative Na+-dicarboxylate symporter
STM2775	STM14_3346	iroD				2.93572	2.44314	-1.00426		0.224204	8.27416e-07	0.433648	enterochelin esterase=-like protein
STM4034	STM14_4849	fdhE				-1.35932	-1.48375	1.25174		0.0342872	0.000151952	0.478589	formate dehydrogenase accessory protein FdhE
STM4404	STM14_5289	cysQ				2.92661	4.05738	-1.28235		0.191801	2.80859e-09	0.1574	adenosine-3'(2'),5'-bisphosphate nucleotidase
STM3576	STM14_4304	zntA				1.10606	1.10332	1.25153	2.76	0.0912845	0.0849037	0.611378	zinc/cadmium/mercury/lead-transporting ATPase
	STM14_3342					2.90303	5.00694	1.27969		0.0230674	4.90981e-06	0.258933
STM4032.2N	STM14_4847					1.87535	1.62469	1.25079		0.104471	2.64193e-05	0.439906	hypothetical protein
STM1583	STM14_1912					2.90025	3.75098	-1.02448		0.198692	4.9395e-08	0.317724	putative cytoplasmic protein
STM0336	STM14_0392	stbE				-1.1243	1.32082	1.24999		5.42827e-05	0.0429878	0.0318153	putative fimbrial chaparone
STM3295	STM14_3978	folP				1.03856	-1.37373	1.24978		0.28942	0.0338441	0.160395	dihydropteroate synthase
STM3523	STM14_4242	glpR				1.41925	-1.20782	1.24974		0.204525	0.0289185	0.00265039	DNA-binding transcriptional repressor GlpR
	STM14_1428					-1.05647	-1.79761	1.24955		0.261553	0.000180273	0.0156249
STM1592	STM14_1927	ydcY				2.87135	2.56028	1.18764		0.17183	1.8243e-07	0.486976	putative cytoplasmic protein
STM3808.S	STM14_4599	ibpB				2.87003	7.09207	-2.12079		0.256643	0.0019754	0.376985	heat shock chaperone IbpB
STM2205	STM14_2722	fruK				-1.02791	-1.32502	1.24796		0.132217	0.0108797	0.173439	1-phosphofructokinase
STM4164	STM14_5005	thiC				-1.19916	-1.413	1.24686		0.0749262	0.0011788	0.34194	thiamine biosynthesis protein ThiC
STM2431	STM14_2989	ptsH				1.09012	-1.08033	1.24679		0.06483	0.154749	0.32472	phosphohistidinoprotein-hexose phosphotransferase component of PTS system (Hpr)
STM2199	STM14_2713	cirA				1.53895	1.60118	1.24677		0.0114572	2.05784e-05	0.561645	colicin I receptor
STM1064	STM14_1207	pqiB				-1.48212	-2.11203	1.24589		0.222658	5.01677e-08	0.0261974	paraquat-inducible protein B
STM0320	STM14_0376	phoE				-1.00575	1.37883	1.24587		7.13842e-05	0.00452138	0.052903	outer membrane phosphoporin protein E
	STM14_2425					2.8678	2.9064	1.1485		0.209428	8.72731e-06	0.605018
STM0263	STM14_0308.J	rnhA				-1.29186	-1.08044	1.24557		0.040196	0.0472281	0.459262	ribonuclease H
	STM14_1240.J					1.10728	-1.24099	1.24535		0.271974	0.105808	0.242071
STM4241	STM14_5098	zur				1.51089	1.42992	1.24492		0.0155475	2.00123e-05	0.518003	zinc uptake transcriptional repressor
STM2227	STM14_2753	yejL				1.18074	-1.64799	1.24491		0.190809	0.0347954	0.0474932	hypothetical protein
STM3220	STM14_3899	rlmG [R]				-1.42862	-1.83676	1.24442		0.108135	1.19935e-06	0.129022	putative methyltransferase
STM0614	STM14_0713	ybdQ				2.86371	3.85992	1.05074		0.18181	1.11396e-05	0.429914	putative universal stress protein
STM4290	STM14_5161	proP				2.85661	2.79424	-1.65864		0.000230433	2.6628e-08	0.591187	proline/glycine betaine transporter
STM0379	STM14_0447	yaiZ	+			-1.51057	1.48597	1.1246		0.000328945	0.152291	0.00889782	putative inner membrane protein
STM1029	STM14_1169					1.04797	1.48085	1.24351	2.62	1.1589e-05	0.000178783	0.020071	hypothetical protein
STM1757 /// STM1759 /// STM4143	STM14_2124	tyrT				1.05096	1.10841	1.24278		0.264195	0.141531	0.599346
STM0641	STM14_0749	tgt2B [D]				-1.445	-1.8569	1.24253		0.277217	0.00334404	0.440759	rRNA large subunit methyltransferase
STM0648	STM14_0756	leuS				-1.3187	-2.31099	1.24232		0.153006	5.8099e-08	0.00243939	leucyl-tRNA synthetase
STM1640	STM14_1984	ydcF				1.63202	1.41472	1.24099		0.0338221	4.31609e-06	0.311498	putative inner membrane protein
STM2610	STM14_1454					2.84813	2.10749	1.20019	10.76	0.312005	1.03751e-07	0.194395	hypothetical protein
	STM14_3084.J					1.13198	-1.15669	1.23929		0.274252	0.153471	0.384712
STM0285	STM14_0333.J					-1.03826	1.1604	1.23879		4.71485e-05	0.0459981	0.124073	putative inner membrane protein
STM4001	STM14_4812	engB				1.78537	1.05701	1.23837		0.221518	4.67383e-05	0.00719773	ribosome biogenesis GTP-binding protein YsxC
STM1944 /// STM4353 /// STM4354	STM14_2362	glyW				-1.09064	-1.21082	1.2383		0.211904	0.08437	0.55443
STM0561	STM14_0655	srrB [J]				-1.13103	-1.04474	1.23816		0.14766	0.118119	0.574017	sensor kinase
STM0731	STM14_0850					-1.00125	-1.1496	1.23807		0.103187	0.0833054	0.436214	putative inner membrane protein
	STM14_5565.J2					2.84747	5.59149	1.17769		0.000104898	3.74514e-10	0.00886286
STM1076	STM14_1221	mgsA				-1.33842	-1.37658	1.23703		0.144466	0.0165399	0.595269	methylglyoxal synthase
	STM14_0377.J					-1.26303	-1.07655	1.23684		0.0407766	0.0497442	0.468143
STM1648	STM14_1992.J	hslJ				2.84593	1.98897	-1.02736		0.101367	6.48796e-06	0.263619	heat-inducible protein
STM3762	STM14_4534.RJ	cigR	+			1.19198	2.66488	-1.1459		0.000854051	7.03844e-08	0.000341569	putative inner membrane protein
STM0461	STM14_0545	mdlB				-1.10055	1.12977	1.23572		0.00196132	0.1427	0.246513	putative multidrug transporter membrane\ATP-binding components
STM1309	STM14_1589	cho [R]				2.82309	2.09456	-1.05359		0.025749	2.79865e-08	0.153051	nucleotide excision repair endonuclease
PSLT020	STM14_5545.J					1.19366	1.06155	1.23565		0.0463102	0.0243973	0.412863
STM3165	STM14_3832	dkgA				2.82279	1.78921	-1.09175		0.052517	4.49627e-05	0.232139	2,5-diketo-D-gluconate reductase A
	STM14_1823.J2					1.03513	-1.2549	1.23497		0.256229	0.083578	0.353175
STM3404	STM14_4107	smg				2.817	4.144	-1.29582		0.260887	2.94448e-08	0.17679	hypothetical protein
STM2361	STM14_2908	dctD-2 [J]				-1.2264	-1.20697	1.23399		0.0493877	0.0170405	0.59616	putative regulatory protein
STM1165	STM14_1334	grxB				2.81466	3.44312	-1.7082		0.00570903	2.12187e-07	0.414755	glutaredoxin 2
STM4025	STM14_4839	glpR [J]				2.80916	2.65575	1.18333		0.106293	3.8515e-08	0.54778	putative glycerol-3-phosphate regulon repressor
STM2194	STM14_2707	fghA				-1.12658	-1.42143	1.23294		0.102498	0.000475299	0.14441	putative esterase
STM1993	STM14_2415	yedJ	+			-1.01936	2.18784	-1.09506		0.00690399	0.000286304	0.00677277	hypothetical protein
STM3227	STM14_3909	yqjB				1.24514	1.30505	1.23232		0.0646008	0.0143779	0.574017	hypothetical protein
STM2685	STM14_3290	smpA				2.79605	2.70491	1.04886		0.331356	5.40167e-07	0.587484	hypothetical protein
STM1852	STM14_2240	yebW				2.78664	2.31953	-1.17517		0.0143585	4.06399e-08	0.341592	putative inner membrane lipoprotein
PSLT043	STM14_5566					2.77735	4.3186	1.20188		0.000742234	1.61337e-09	0.0629771	type II secretion system protein
STM3952	STM14_4754	corA				1.09921	-1.25727	1.23123		0.234071	0.0570022	0.0673965	magnesium/nickel/cobalt transporter CorA
STM2294	STM14_2831.R	yfaZ				-1.47711	-1.40957	1.23105		0.0319562	0.00058207	0.563528	putative inner membrane protein
STM2171	STM14_2678	fabG [J]				2.76736	3.71864	-1.53807		0.00996063	5.82004e-09	0.195616	acetoin dehydrogenase
	STM14_0485.J					1.48408	1.14145	1.23017		0.261107	0.0123844	0.347052
STM3912	STM14_4710.LR	rep				-1.52197	-1.86932	1.22904		0.0677045	1.65364e-07	0.156374	ATP-dependent DNA helicase Rep
STM2400	STM14_2951					-1.05943	1.50791	1.22897		0.00608736	0.0362994	0.157349	putative inner membrane protein
STM1527	STM14_1845	yneE [D]				1.10841	-1.27316	1.22847		0.294499	0.069942	0.0988384	putative inner membrane protein
	STM14_0289.P					1.17308	1.64516	1.22827		0.0012352	0.000465525	0.129985
STM1628	STM14_1969.J	frmR [D]				-1.25334	-1.41488	1.22816		0.183449	0.0141251	0.516512	putative cytoplasmic protein
STM3737	STM14_4500					-1.08752	-1.41618	1.22816		0.0854503	7.44603e-05	0.035686	putative Zn-dependent hydrolase
STM4181	STM14_5027	yjaB				2.76573	3.03406	1.06586		0.061184	1.39536e-10	0.414529	hypothetical protein
STM3763	STM14_4536	mgtB				-1.00633	1.46014	1.22806	2.83	5.05969e-05	0.00185767	0.0272459	Mg2+ transporter
	STM14_3540.R4					-1.00524	1.00091	1.22728		0.156063	0.160039	0.609682
	STM14_4994					1.05557	1.24483	1.22672		0.0439634	0.0591386	0.465364
	STM14_1425					1.22312	1.38974	1.22604		0.0246998	0.00555705	0.468034
	STM14_0346.P	IsrA [P]				1.07977	1.13014	1.22583		0.0195138	0.0480333	0.555129
STM1436	STM14_1734	nemA				2.76341	2.80903	1.06181		0.241966	5.65427e-08	0.595613	N-ethylmaleimide reductase
	STM14_2469		+			1.0438	2.3119	1.52401		3.37558e-07	9.93574e-06	0.00149797
STM3053	STM14_3687.J	gcvP	+			-4.5992	-2.07911	-1.98444		0.000774895	1.43056e-10	0.000570066	glycine dehydrogenase
STM3955	STM14_4757	rarD				1.0909	1.18136	1.22453		0.0840237	0.0705682	0.553716	chloramphenicol resistance
STM2535	STM14_3110	sseB				-1.2154	-2.34371	1.22389		0.107814	1.03334e-05	0.0123361	enhanced serine sensitivity protein SseB
STM4317	STM14_5191					1.15129	1.3267	1.22325		0.027939	0.0158496	0.459262	hypothetical protein
STM1906	STM14_2318	cmoB [D]				-1.86499	-1.82095	1.22316		0.0276362	2.75761e-06	0.587138	putative enzyme
PSLT029	STM14_5552					-1.20051	1.1142	1.22292		0.0475653	0.136783	0.389618	putative cytoplasmic protein
	STM14_0715					2.23134	1.12247	1.2224		0.315047	0.0558363	0.416705
	STM14_0562					1.1472	1.05817	1.22192		0.122554	0.0754181	0.537125
STM3956	STM14_4758	paaI [R]				2.75017	-1.02124	2.18732	3.01	0.117895	0.00475176	0.0536165	hypothetical protein
STM1696	STM14_2046	sapF				-1.72458	-2.52671	1.22139		0.350633	6.12617e-09	0.0235712	peptide transport protein
STM3718	STM14_4479.J	rfaI				-1.64828	-2.45229	1.2213		0.377225	6.13738e-08	0.040962	lipopolysaccharide-alpha-1,3-D-galactosyltransferase
STM4204	STM14_5054					-1.43954	-1.7192	1.2211		0.100409	8.12901e-06	0.290354	putative inner membrane protein
STM1334.c	STM14_1620.J	infC				-1.5524	-2.01077	1.22073		0.248244	3.6656e-05	0.295954	translation initiation factor IF-3
STM0408	STM14_0483	secF		+		-2.19949	-1.38034	2.04687		7.3673e-06	8.7243e-05	0.125474	preprotein translocase subunit SecF
STM1445	STM14_1743	slyB				1.21351	1.29822	1.22031		0.111792	0.0343505	0.570541	putative outer membrane lipoprotein
STM1324	STM14_1608					2.74012	3.31902	-1.28055	-2.82	0.172164	1.12699e-06	0.452725	putative cytoplasmic protein
	STM14_0516.J					-1.22133	1.01478	1.21924		0.00641747	0.0587323	0.299866
STM3215	STM14_3892	yqjI				1.3505	1.50709	1.21871		0.0177021	0.000467952	0.469137	putative transcriptional regulator
STM4267	STM14_5130					2.73329	2.58282	-1.4854		0.000128871	3.08441e-09	0.520939	putative glutathione S-transferase
STM2813	STM14_3397	emrR				-1.7868	-2.1867	1.21679		0.218802	1.77711e-05	0.398428	transcriptional repressor MprA
STM0749	STM14_0871	pal				-1.73886	-2.77837	1.21634		0.291546	1.8745e-07	0.0519601	peptidoglycan-associated outer membrane lipoprotein
STM4408	STM14_5294	msrA				2.73192	5.7623	-1.51652	3.76	0.342703	6.76674e-06	0.174364	methionine sulfoxide reductase A
STM1466	STM14_1768	ydgA				1.30719	-1.37237	1.21583		0.0677224	0.110829	0.00149797	putative periplasmic protein
STM4543	STM14_5458	dnaC				1.13558	1.25735	1.21532		0.00574578	0.00554303	0.438045	DNA replication protein DnaC
STM1127	STM14_1285					-1.46287	-1.7759	1.21531		0.143589	1.28148e-05	0.295402	putative transcriptional regulator
	STM14_2418.J					1.1417	1.07878	1.21522		0.0103405	0.0150872	0.487857
	STM14_4909					2.7318	2.03478	-1.24851		0.0152838	5.10279e-06	0.315233
STM2512	STM14_3077	xseA				-1.07549	-1.67017	1.21498		0.319502	0.000744393	0.0534912	exodeoxyribonuclease VII large subunit
STM1311	STM14_1592	osmE				2.72919	3.68308	-1.68559		0.0012917	3.40142e-09	0.169353	DNA-binding transcriptional activator OsmE
STM3505	STM14_4221	feoA				-1.14395	1.14403	1.21451		0.000506767	0.161259	0.122087	ferrous iron transport protein A
STM3152	STM14_3817	tsr [J]				-1.46562	-2.58149	1.21395		0.170499	8.03881e-07	0.0219465	putative methyl-accepting chemotaxis protein
STM3974	STM14_4780	tatB				-1.26701	-1.45195	1.21383		0.187051	0.00702135	0.486846	sec-independent translocase
	STM14_5578.J					1.4966	1.06625	1.21341		0.333504	0.006916	0.176243
STM0204.S	STM14_0244	erpA [R]				2.7267	2.18335	1.2835		0.114164	1.87688e-07	0.312596	iron-sulfur cluster insertion protein ErpA
STM3383	STM14_4080	prmA				-1.66525	-2.18245	1.21306		0.1946	5.03034e-08	0.101665	ribosomal protein L11 methyltransferase
STM3995	STM14_4804	yihD				2.7155	3.5601	1.2456		0.0152181	2.04667e-07	0.330301	putative cytoplasmic protein
	STM14_4938					2.71169	2.23012	1.11285		0.36832	5.79138e-06	0.440759
STM3573	STM14_4301	yhhL				-1.03304	-1.00693	1.21191		0.010405	0.12898	0.574017	hypothetical protein
STM3976.S	STM14_4782	tatD [R]				-1.40337	-1.59382	1.21179		0.0865586	4.51991e-05	0.410187	DNase TatD
	STM14_0292					-1.15617	1.05452	1.21118		0.140294	0.139802	0.51426
STM0964	STM14_1089	dmsA				-1.09446	-1.3864	1.21116		0.203508	0.005393	0.240184	anaerobic dimethyl sulfoxide reductase subunit A
STM3725	STM14_4487	coaD				-1.46161	-1.97978	1.20999		0.268932	1.30003e-06	0.104011	phosphopantetheine adenylyltransferase
	STM14_5532.J2					1.04648	1.11741	1.20951		0.128661	0.110598	0.573619
STM4005	STM14_4817	glnG				1.43915	1.09421	1.20949		0.240349	0.00240141	0.163964	nitrogen regulation protein NR(I)
STM1662	STM14_2009	ynaJ				1.35289	1.90623	1.20926		0.00646934	0.00016398	0.199248	putative inner membrane protein
STM3951	STM14_4752	uvrD				2.70272	2.60749	1.10282		0.116105	2.97984e-10	0.544631	DNA-dependent helicase II
STM0617	STM14_0718	rna				1.01455	1.11131	1.20834		0.0316256	0.0961842	0.505598	ribonuclease I
STM0404	STM14_0478	queA		+		-1.60871	-1.61644	2.03586		1.2841e-05	4.50352e-05	0.608133	S-adenosylmethionine:tRNA ribosyltransferase-isomerase
STM3457	STM14_4161	kefB				1.209	1.29602	1.20744		0.0492818	0.011625	0.542995	glutathione-regulated potassium-efflux system protein KefB
STM2541	STM14_3116	iscA				2.70123	1.38975	1.46593		0.295942	2.42817e-05	0.0474932	iron-sulfur cluster assembly protein
STM1776	STM14_2146	prfA				-1.80702	-2.44432	1.20662		0.286072	1.18222e-07	0.135098	peptide chain release factor 1
STM3997	STM14_4806	dsbA				-1.99453	-2.89608	1.20531		0.379907	4.58346e-07	0.164217	periplasmic protein disulfide isomerase I
	STM14_4624.J					1.07908	-1.23449	1.20432		0.260707	0.0656418	0.127785
STM1895	STM14_2304	ruvA				2.67838	2.45681	1.23572		0.0052819	7.16247e-11	0.383953	Holliday junction DNA helicase RuvA
STM0305	STM14_0359					-1.05855	1.14067	1.20415		0.0011324	0.0971228	0.224077	putative cytoplasmic protein
STM1341	STM14_1628	btuE				2.67556	1.42741	-1.45514		2.85537e-06	2.78992e-07	0.00859186	putative glutathione peroxidase
PSLT018	STM14_5543	pefA				1.01346	1.09411	1.20345		0.0292345	0.100845	0.517092	major fimbrial subunit
	STM14_3426.J					1.16748	1.16028	1.20337		0.153192	0.0627986	0.608851
	STM14_0377					1.02889	1.69411	1.20326		0.0174287	0.0200852	0.20468
STM4255	STM14_5113					1.05717	1.22494	1.20286		0.0128888	0.0313731	0.403299	putative cytoplasmic protein
STM0781	STM14_0907	modA				2.66807	1.88489	-1.20057		0.00116085	7.23264e-08	0.104165	molybdate transporter periplasmic protein
STM1886	STM14_2292	zwf				1.39222	-1.08717	1.20187		0.292869	0.00744178	0.0111857	glucose-6-phosphate 1-dehydrogenase
STM2610	STM14_3193					2.66573	1.71757	1.11452	10.76	0.147962	5.83549e-07	0.0819321	hypothetical protein
STM4159	STM14_5000	thiH				-1.1673	-1.17882	1.20148		0.0172117	0.00590779	0.59616	thiamine biosynthesis protein ThiH
STM0653	STM14_0761	ybeL				2.64803	2.82187	-1.17737		0.171396	6.5667e-07	0.559726	hypothetical protein
	STM14_2251.R					2.64559	2.85747	-1.26046		0.120884	2.17984e-06	0.553971
STM2578	STM14_3158	pdxJ				-1.60854	-1.24274	1.20121		0.00021525	9.54434e-06	0.0890239	pyridoxine 5'-phosphate synthase
	STM14_0464					1.03555	1.26972	1.20057		0.0653369	0.0690736	0.452725
STM0948	STM14_1070					2.64444	2.87929	-1.36425		0.0179366	5.35734e-08	0.51181	putative cytoplasmic protein
STM2500	STM14_3065	purN				-1.30044	-1.59505	1.20019		0.240349	0.0017052	0.388799	phosphoribosylglycinamide formyltransferase
STM2963	STM14_3572	yqcA [R]				1.26452	1.45629	1.1999		0.00120965	3.60312e-05	0.290323	flavodoxin
STM1550	STM14_1870	relE [J]				2.61174	3.69565	-1.03512		0.216192	4.38508e-06	0.345131	putative cytoplasmic protein
STM0365	STM14_0427	yahN				-1.49886	1.33089	1.19976		0.000178873	0.092398	0.0141807	putative transport protein
STM4405	STM14_5290	ytfJ	+	+		-3.20136	-1.44798	-2.30547		8.40867e-05	3.1295e-08	0.0013667	putative transcriptional regulator
	STM14_4386.J					1.44948	1.03045	1.1994		0.368997	0.0519169	0.36659
STM0437	STM14_0517					-1.12036	1.47763	1.19939		0.000634958	0.0281848	0.0463257	putative periplasmic protein
	STM14_3596.J					1.03753	1.45158	1.19909		0.02346	0.0301794	0.290495
STM0818	STM14_0949	ybhG [R]				2.61151	1.33881	-1.3183		0.000235717	2.18958e-05	0.0351092	hypothetical protein
PSLT046	STM14_5569					-1.08482	-1.05781	1.19683		0.0040334	0.0395169	0.56318	putative carbonic anhydrase
	STM14_2471	rha [R]	+			1.1969	2.63509	1.48534		1.22561e-05	2.19299e-05	0.0119928
STM3068	STM14_3708	fba				-1.51673	-2.18372	1.19665		0.373222	3.25204e-07	0.0586786	fructose-bisphosphate aldolase
	STM14_1438					2.60033	3.09998	-1.05524		0.327263	4.37325e-07	0.440406
STM4234	STM14_5091	ubiA				2.59423	2.6828	-1.43506		0.00870119	2.1933e-07	0.583127	4-hydroxybenzoate octaprenyltransferase
STM2566	STM14_3146					-1.10462	-1.41108	1.19543		0.323	0.0481625	0.457452	putative periplasmic protein
STM4033	STM14_4848					1.8689	1.83669	1.19511		0.0256998	2.0161e-07	0.58894	putative regulatory protein
STM3565	STM14_4292	yhhK				1.08351	1.11925	1.19494		0.0740498	0.0704408	0.584377	putative acetyltransferase
	STM14_2752.J					2.59063	1.82035	-1.08426		0.0992783	0.00010932	0.337668
STM1975	STM14_2396.J	fliL	+			-4.96558	-2.25797	1.03518		0.00781813	1.78158e-07	0.0351092	flagellar basal body-associated protein FliL
STM3628	STM14_4372	dppC	+	+		-2.60014	-1.18381	-2.67486	3.18	0.00170568	0.000354523	0.0471262	dipeptide transporter
	STM14_2562.J					1.68298	1.62955	1.19258		0.164853	0.000947119	0.591335
STM0845	STM14_0987	moeB				-1.12919	-1.64056	1.19182		0.343884	3.97238e-05	0.0280087	molybdopterin biosynthesis protein MoeB
STM1850	STM14_2237.RJ	yebU				-1.55334	-1.82008	1.19103	2.52	0.199619	7.01089e-05	0.430109	rRNA (cytosine-C(5)-)-methyltransferase RsmF
STM3049	STM14_3682	yqfA				2.56953	4.65951	-1.05269	-2.64	0.0257107	7.08625e-09	0.0345238	putative hemolysin
STM0304	STM14_0358	sinR	+			-1.32876	1.65275	1.09273		2.0441e-05	0.0235731	0.000949669	transcriptional regulator
	STM14_0995					-1.44373	-1.58872	1.18941		0.104416	6.44918e-05	0.475319
STM3470	STM14_4177	fic				2.56625	2.06834	-1.48557		0.000427245	4.2717e-07	0.328092	cell filamentation protein Fic
STM4367	STM14_5249	nsrR				2.55956	3.56607	-1.17302		0.364901	1.10688e-09	0.0923651	transcriptional repressor NsrR
STM4227	STM14_5081	malG	+	+		-2.47698	-1.12797	-2.05051		0.000702031	1.35193e-06	0.00118432	maltose transporter permease
	STM14_4938.P					1.8268	1.75772	1.1877		0.172189	0.000341569	0.587877
STM3853	STM14_4648	phoU		+		-1.51174	-2.90465	2.01882		4.28203e-07	2.38026e-11	2.95035e-05	transcriptional regulator PhoU
STM05559.T1	STM14_0653					2.54347	3.92392	-1.05286		0.137494	2.7907e-07	0.190378
STM3022	STM14_3650	sdaC				-1.69608	-1.96179	1.18737	3.3	0.199868	2.71281e-05	0.453304	putative transport protein
	STM14_2429					1.07025	1.30839	1.18675		0.0229634	0.0260363	0.366729
STM4491	STM14_5388					-1.15877	-1.3922	1.18563		0.154871	0.000853898	0.258551	putative ATP-dependent Lon protease
STM4312	STM14_5185.J		+			-2.30696	-1.05163	-1.79456		0.0679253	0.000232998	0.0136069	hypothetical protein
PSLT044	STM14_5567	rlgA [L]				2.53283	4.1325	1.1626		0.000720933	2.19325e-09	0.0383765	putative integrase protein
STM1427	STM14_1724	cfa				2.52848	1.32695	-1.20725		1.55108e-05	2.34706e-07	0.00384057	cyclopropane fatty acyl phospholipid synthase
	STM14_2426	serU [N]				2.52698	5.02642	1.11031		0.00957981	2.51661e-07	0.0785082
STM2450	STM14_3008	amiA				1.07657	-1.07185	1.18475		0.0849866	0.157274	0.292979	N-acetylmuramoyl-l-alanine amidase I
STM1237	STM14_1415	rluB [J]				2.52434	1.78401	-1.15895		0.0584714	0.000129725	0.340073	putative ribosomal large subunit pseudouridine synthase
	STM14_2904.J					1.06031	1.44278	1.18436		0.032523	0.0283032	0.319635
	STM14_2986					-1.03509	-1.41377	1.18392		0.352892	0.0117117	0.180165
	STM14_0848.J					2.51965	2.18606	1.13564		0.283604	1.66868e-06	0.465709
STM0269	STM14_0316	impF [R]				-1.20009	-1.10828	1.18309		0.00202491	0.00314643	0.420154	putative cytoplasmic protein
STM3454	STM14_4158	slyX				-1.18017	-1.11954	1.18302		0.0772532	0.0436615	0.564678	hypothetical protein
STM2122	STM14_2618	udk				-1.7301	-2.08251	1.1829		0.279249	0.000200202	0.463244	uridine kinase
	STM14_1746.J					-1.88522	-2.10385	1.18271		0.222614	9.34018e-05	0.526512
	STM14_0363					-1.11576	1.37988	1.18209		0.0153979	0.078817	0.200788
STM0838	STM14_0978	ybiT				-1.98009	-2.23309	1.18124	2.82	0.0971809	3.01662e-08	0.387927	putative ABC transporter ATPase component
STM1262	STM14_1522					2.51279	4.25765	-1.40326		0.289266	1.94144e-06	0.196868
STM3146	STM14_3810	hybD				-1.33938	-1.01969	1.18113		0.00457917	0.0172126	0.196812	hydrogenase 2 maturation endopeptidase
STM2334	STM14_2877	yfbT				1.26078	1.3787	1.18107		0.0248754	0.00128724	0.485978	putative phosphatase
STM3458	STM14_4162	kefG				2.51194	1.43161	1.94817	4.6	0.00457917	1.28717e-05	0.0598809	glutathione-regulated potassium-efflux system ancillary protein KefG
STM2210	STM14_2732					1.24038	1.48152	1.18061		0.0526513	0.00648722	0.440946
STM1085	STM14_1230	yccA				2.51103	2.01607	1.49187		0.0387521	8.76418e-06	0.401956	hypothetical protein
STM2617	STM14_3203					-1.03399	1.25477	1.18015	3.23	0.000164524	0.0164517	0.0673965	antiterminator-like protein
STM4129	STM14_4964	trmA				-1.78268	-1.86967	1.18012		0.160648	9.24644e-05	0.574017	tRNA (uracil-5-)-methyltransferase
	STM14_5479.P					2.51041	2.94128	-1.1137		0.325215	7.60873e-08	0.418133
STM2687	STM14_3293	yfjG				2.50073	2.01345	1.2013		0.21658	2.73145e-07	0.301843	hypothetical protein
STM4061	STM14_4884	fieF				1.13045	-1.10687	1.17892		0.192027	0.140571	0.124073	ferrous iron efflux protein F
	STM14_1192.J					1.04132	1.08103	1.17868		0.0283446	0.0787398	0.561645
STM2254 /// STM3819	STM14_4611.J	ccmA_2				1.13267	1.35777	1.17816		0.0111276	0.00492056	0.331001	cytochrome c biogenesis protein CcmA
STM1712	STM14_2070	acnA				2.49961	3.43552	-1.51637	2.7	0.0201856	2.59258e-08	0.19336	aconitate hydratase
STM0472	STM14_0556	maa				2.49118	2.50962	-1.00115		0.376185	3.00806e-07	0.606135	maltose O-acetyltransferase
STM0378	STM14_0445	yaiY				1.23679	1.34912	1.17752		0.0546138	0.00588212	0.51601	putative inner membrane protein
STM0386	STM14_0456	proC				2.49039	1.353	1.40333		0.35407	0.00656835	0.295716	pyrroline-5-carboxylate reductase
STM4399	STM14_5283	scdA [J]				2.48899	2.85356	1.07719		0.0495165	2.09297e-09	0.355739	iron-sulfur cluster repair di-iron protein
STM4002	STM14_4813					2.48575	4.25517	-1.24795		0.30966	2.55716e-07	0.124073	putative cytoplasmic protein
STM2225	STM14_2751					-1.01571	-1.07207	1.17637		0.205564	0.131246	0.578304	putative inner membrane protein
	STM14_0141					1.34272	1.08915	1.1757		0.305384	0.0427555	0.44418
STM2925	STM14_3527	nlpD				1.84412	-1.09334	1.17567		0.219256	0.0525621	0.226405	lipoprotein NlpD
	STM14_1566					-1.16857	-1.23499	1.17557		0.117312	0.0155424	0.549535
	STM14_5270.J					1.37219	-1.03677	1.17467		0.348514	0.0277753	0.134574
STM0414	STM14_0490	yajI				1.49296	1.53239	1.17438		0.0829275	0.000345804	0.589425	hypothetical protein
STM4089	STM14_4917	menG				1.55306	1.99079	1.17431		0.00362252	1.57591e-06	0.194384	ribonuclease activity regulator protein RraA
PSLT008	STM14_5533	srgC				-1.10592	1.21168	1.17337		0.00360588	0.100739	0.162772	putative regulatory protein
	STM14_2421					1.36169	1.42814	1.17304		0.0273614	0.000157635	0.543706
STM0141	STM14_0169	guaC				-1.63428	-1.83782	1.17286		0.207416	0.000100616	0.4942	guanosine 5'-monophosphate oxidoreductase
STM4437	STM14_5328	yjgA				2.48372	2.83067	-1.01333		0.204982	4.81455e-10	0.324777	hypothetical protein
STM0418	STM14_0495	nusB		+		-1.0034	1.1782	2.01856		4.09466e-07	0.0502736	0.298779	transcription antitermination protein NusB
PSLT066	STM14_5587	ssbB				2.48288	1.67441	1.18495		0.331415	4.97562e-06	0.155799	single-strand DNA binding protein
	STM14_1736.J					1.80498	1.20995	1.17236		0.350882	0.0317582	0.430325
	STM14_2443		+	+		-1.1453	1.9146	2.11712		4.95271e-06	0.0152427	0.0384294
STM2301	STM14_2839	arnT				-1.88351	-2.30766	1.17181		0.235098	1.71121e-07	0.276559	4-amino-4-deoxy-L-arabinose transferase
STM2814	STM14_3399	emrA				-1.62707	-1.64797	1.16996		0.0741701	1.68315e-05	0.59616	multidrug resistance secretion protein
STM1495	STM14_1806	dmsD [D]				-1.259	-1.79862	1.16938		0.327257	4.80961e-05	0.0939241	twin-argninine leader-binding protein DmsD
STM2614 /// STM1026	STM14_1166	gtgA	+			-1.65019	1.32539	-1.5089		0.343482	0.0551525	0.0123361	hypothetical protein /// hypothetical protein
	STM14_2649					1.11554	1.16745	1.16852		0.00850713	0.00689683	0.517769
STM3710	STM14_4471	rfaD				1.82922	1.33138	1.16837		0.368109	1.294e-07	0.0215133	ADP-L-glycero-D-mannoheptose-6-epimerase
STM2390	STM14_2939	yfcZ				2.47711	1.75325	1.458		0.172277	0.00052886	0.386012	putative cytoplasmic protein
STM2609	STM14_3192					1.7364	1.18417	1.16801	24.14	0.348638	0.0227824	0.385677	DNA packaging-like protein
	STM14_2225.J					1.5222	1.07547	1.16771		0.343884	0.00509117	0.161547
STM0345	STM14_0402		+			1.09967	2.38825	1.44211		2.16031e-05	0.000110902	0.0138634	putative inner membrane protein
STM1229	STM14_1407.J	ycfD				1.11318	-1.08383	1.16758		0.205564	0.140486	0.259814	putative cytoplasmic protein
	STM14_2463					1.06491	1.60303	1.16709		0.00666585	0.00549655	0.140698
STM1253	STM14_1512					1.22614	-1.35003	1.16673		0.239424	0.123781	0.161549	putative inner membrane protein
STM1255	STM14_1515	nikA2 [R]				-1.2903	-1.57209	1.16653		0.240349	0.000163176	0.288488	putative ABC transporter periplasmic binding protein
STM1453	STM14_1752	nth				-1.58568	-1.94077	1.16634		0.224459	5.81273e-07	0.229793	endonuclease III
STM1958	STM14_2377	fliB				-1.54879	-2.23342	1.16623		0.329203	2.37744e-05	0.192742	lysine-N-methylase
STM3164	STM14_3831	yqhD		+		1.6472	1.28518	2.01322		2.28478e-05	0.000102598	0.210483	putative alcohol dehydrogenase
	STM14_3256.J2					-1.97275	-2.71393	1.16504		0.3711	9.36896e-06	0.303804
STM4559.S	STM14_5477	yjjG				-1.26247	-1.71721	1.16482		0.378132	0.000198831	0.177081	nucleotidase
STM3591	STM14_4320	uspA				2.46219	3.97654	-1.44358		0.256229	2.79866e-05	0.309856	universal stress protein A
	STM14_3218	parAj [R]				1.53839	1.15772	1.16479		0.350899	0.000244551	0.117918
STM1894	STM14_2303	ruvB				1.58287	1.68294	1.16472		0.0235863	3.63003e-06	0.513258	Holliday junction DNA helicase RuvB
	STM14_2651	STnc740 [P]				1.76865	2.10441	1.16375		0.0137731	7.42234e-07	0.338846
STM0287	STM14_0335					-1.16246	1.21599	1.1637		1.2342e-05	0.103114	0.00859186	putative periplasmic protein
STM3158	STM14_3824	exbD				2.45606	2.83285	-1.0208		0.273454	5.96733e-08	0.430109	biopolymer transport protein ExbD
STM0826	STM14_0959	ybiN				-1.246	-1.36938	1.16361		0.103187	0.000445199	0.447206	putative SAM-dependent methyltransferase
	STM14_5555.J					1.0852	1.07219	1.1635		0.111537	0.0817617	0.600289
STM3281	STM14_3963	nlpI				2.44871	1.82524	1.4466		0.0277868	5.4533e-07	0.196868	lipoprotein NlpI
	STM14_3670.J	IsrO [P]				1.36035	-1.04909	1.16304		0.325388	0.0360512	0.147088
STM4031	STM14_4845					2.44809	2.9693	1.78039		2.0441e-05	3.45512e-08	0.340554	putative cytoplasmic protein
	STM14_3209					1.70312	1.34506	1.16301		0.315299	0.000274104	0.302324
	STM14_3217					2.44638	2.25266	1.20157		0.218982	8.49205e-05	0.565223
	STM14_1120.J					-1.02547	-1.09793	1.16247		0.217376	0.116	0.56349
PSLT001	STM14_5526					1.71642	2.23547	1.16235		0.000657994	1.89608e-08	0.0938958	putative cytoplasmic protein
	STM14_3588.J					1.03802	2.93815	1.16221		0.0531355	0.0229568	0.208992
	STM14_2329					1.20901	1.1986	1.16195		0.087918	0.0114329	0.603582
	STM14_3600					-1.13719	-1.1839	1.16188		0.0636039	0.0101533	0.548532
STM0262	STM14_0307	yafS				1.27208	2.45237	1.16181		0.000273669	6.57249e-06	0.0143554	putative SAM-dependent methyltransferase
STM0393	STM14_0465	yajF				-1.19966	1.39228	1.16171		0.00252826	0.0841119	0.0692302	fructokinase
STM4524	STM14_5436	hsdS				-1.91823	-2.39206	1.16148		0.293	3.83111e-07	0.28932	type I restriction enzyme specificity protein
STM3596	STM14_4326	yhiR				1.75798	1.13564	1.16144		0.2529	0.00167073	0.127785	putative cytoplasmic protein
STM3154	STM14_3820					2.44402	2.35968	-1.04872		0.269196	1.54608e-06	0.584362	putative ATP-dependent RNA helicase-like protein
STM2542	STM14_3117	nifU				2.4245	1.51177	1.45875		0.0624577	3.06589e-07	0.0286785	scaffold protein
	STM14_4744.J					1.53444	1.46825	1.16066		0.214312	0.0042247	0.585372
STM2556	STM14_3135	hmpA				2.42101	3.12796	-1.08405		0.312041	1.68266e-06	0.374351	nitric oxide dioxygenase
PSLT072	STM14_5592.J	finP [N]				1.10442	1.64358	1.16042		4.95271e-06	1.77214e-06	0.00329721	putative transglycosylase
	STM14_1418					-1.02425	-1.1197	1.16031		0.158742	0.0826246	0.49685
STM4276	STM14_5142					1.47714	1.33236	1.15999		0.21721	0.00295487	0.511802	putative cytoplasmic protein
STM1277	STM14_1544	yeaO				2.41666	1.97573	1.12661		0.350066	4.11964e-06	0.392873	putative cytoplasmic protein
STM2645	STM14_3242	yfiK				2.41636	1.77175	-1.04261		0.00958712	1.66074e-08	0.0720933	neutral amino-acid efflux protein
STM3732	STM14_4494	slmA				-1.91686	-2.37752	1.15966		0.315573	9.6697e-06	0.390765	nucleoid occlusion protein
	STM14_2070.P					2.41077	4.19699	1.03597		0.00777616	1.04964e-08	0.0407302
STM0364	STM14_0426	foxA				1.63877	2.77051	1.15936		6.71073e-05	1.40238e-08	0.00886286	ferrioxamine receptor
STM2540	STM14_3115	hscB				2.40296	1.74106	1.32201		0.19702	2.33829e-05	0.283253	co-chaperone HscB
STM1004	STM14_1139	pncB				1.12214	-1.3876	1.15869		0.265787	0.0759776	0.179573	nicotinate phosphoribosyltransferase
	STM14_3219					1.47862	1.06722	1.15858		0.350882	0.00926151	0.204221
STM1242	STM14_1493	envE				-1.82795	-2.46277	1.15798		0.377225	1.26075e-05	0.301362	putative envelope protein
STM2825	STM14_3410					1.92131	4.14863	1.15756		0.0286266	9.57743e-05	0.169213
STM3975	STM14_4781	tatC				-1.19314	-1.54526	1.15741		0.357038	0.0104007	0.382112	twin-arginine protein translocation system subunit TatC
STM4247	STM14_5105	alr				-1.7376	-1.86506	1.15739		0.0371579	1.19531e-08	0.436581	alanine racemase
STM1950	STM14_2368	sdiA				2.40257	2.93444	1.13818	-3.47	0.0394695	1.40446e-07	0.36206	DNA-binding transcriptional activator SdiA
STM1944 /// STM4353 /// STM4354	STM14_5234	glyX				-1.11079	-1.40909	1.15728		0.348638	0.0355624	0.434039
STM2392	STM14_2943	vacJ				-1.57495	-1.86078	1.15655		0.228984	6.02261e-06	0.35122	lipoprotein precursor
STM3907	STM14_4704					1.39939	2.36805	1.1564		0.00198331	1.16393e-05	0.0579412	putative cytoplasmic protein
STM3210	STM14_3887	dnaG				-1.4761	-1.6416	1.15627	2.61	0.237336	0.00106468	0.517769	DNA primase
	STM14_4885.J					-1.27541	-1.26719	1.15511		0.0993576	0.00537805	0.606242
	STM14_1189.J					1.14436	-1.01602	1.15497		0.26669	0.107931	0.464982
STM3386	STM14_4084	yhdJ				-1.26698	-1.4811	1.15475		0.246697	0.00163138	0.419752	putative methyltransferase
STM4004	STM14_4815.R	hemN				-1.21067	-1.87134	1.15452		0.180602	2.37546e-05	0.0368091	coproporphyrinogen III oxidase
STM3721	STM14_4482	rfaP				-1.23267	-1.83977	1.15447		0.173865	1.334e-06	0.0145183	lipopolysaccharide core biosynthetic protein
STM0459	STM14_0543.J	grp [D]				2.4023	2.51134	1.34913		0.0105908	3.57812e-07	0.570361	putative transcriptional regulator
	STM14_1421					1.06214	-1.15892	1.15406		0.291648	0.107386	0.302866
STM0178	STM14_0211	manX [J]				-1.13817	-1.29628	1.15328		0.219592	0.0132726	0.451661	putative PTS enzyme
STM4070	STM14_4894					1.72255	1.16651	1.15293		0.30841	0.00662706	0.260789	putative cytoplasmic protein
STM1063	STM14_1206	pqiA				-1.41385	-2.04092	1.15266		0.190103	9.31254e-09	0.00739151	paraquat-inducible protein A
	STM14_2055.J					1.34552	1.30032	1.15212		0.221092	0.0195584	0.591502
STM3843	STM14_4638	trmE				-1.65223	-1.96552	1.15194		0.190213	5.35734e-08	0.217375	tRNA modification GTPase TrmE
STM0949 /// STM1134	STM14_1297	serX				1.49868	2.36831	1.1519		0.0609235	0.00134659	0.301843
STM2072	STM14_2566	hisD				-1.87064	-1.97377	1.15112		0.018012	7.6662e-10	0.457811	histidinol dehydrogenase
	STM14_0917.J					1.11802	-1.31075	1.15104		0.324795	0.111844	0.32911
STM2524	STM14_3095	yfgA				-1.19743	-1.15036	1.15077		0.0865586	0.0237701	0.57088	hypothetical protein
STM4550	STM14_5466	fhuF				2.39638	2.57226	1.00228		0.240399	3.96946e-10	0.457171	ferric hydroximate transport ferric iron reductase
STM1965	STM14_2385	yedE				-1.59345	-1.85636	1.15009		0.155217	9.03464e-08	0.2493	putative inner membrane protein
STM3723	STM14_4484.J	rfaQ				-1.0478	-1.8098	1.15004		0.0740498	0.000227468	0.0156249	lipopolysaccharide core biosynthesis protein
STM0238	STM14_0280	yaeP	+			3.27351	7.09503	1.31255		0.000276467	5.60625e-09	0.0287673	hypothetical protein
	STM14_2065					1.05966	1.06207	1.14988		0.201039	0.120117	0.611378
STM1070	STM14_1214.R	ompA				-1.15619	-1.35042	1.14968		0.237057	0.00505822	0.386012	outer membrane protein A
STM1918	STM14_2333	cheR				2.39559	1.78052	1.08101	-3.01	0.208481	2.67809e-07	0.16006	chemotaxis methyltransferase CheR
STM1541	STM14_1860					1.22299	1.20601	1.14892		0.0678498	0.00384503	0.593582	putative regulatory protein
PSLT023	STM14_5546	repA2				1.88065	2.06584	1.14885		0.10084	2.27766e-05	0.52344	DNA replication protein
STM4396	STM14_5280	ytfB				2.39268	2.40416	-1.07849		0.24236	6.13798e-07	0.608572	putative cell envelope opacity-associated protein A
PSLT031	STM14_5554	rsdB				-1.28773	-1.00526	1.14827		0.0360642	0.0519053	0.333574	resolvase
STM0478	STM14_0563.J	aefA				-1.60243	-1.93321	1.14814		0.22117	7.19474e-08	0.187612	potassium efflux protein KefA
STM1835	STM14_2217	rrmA				-1.64717	-1.6356	1.14773	3.2	0.0972058	2.75211e-05	0.605018	23S rRNA methyltransferase A
	STM14_4525.J					1.337	-1.03071	1.14757		0.292186	0.0051268	0.0298723
STM3916	STM14_4714	rhoL				1.60109	-1.00239	1.14648		0.262504	0.0365298	0.250549
STM3984	STM14_4790	pepQ				-1.60257	-2.67976	1.14568		0.108036	2.57553e-07	0.0300715	proline dipeptidase
STM0882	STM14_1033	rumB				-1.21827	-1.62332	1.14518		0.355656	3.38815e-05	0.0927472	23S rRNA methyluridine methyltransferase
	STM14_4344.J					-1.20579	1.10685	1.14502		0.0386312	0.123968	0.309856
PSLT030	STM14_5553					-1.17155	-1.05342	1.145		0.125355	0.0821954	0.526512	putative cytoplasmic protein
	STM14_2262.J					2.39243	3.79449	-1.72642		0.0231654	2.29913e-07	0.148711
STM0973	STM14_1099	pflB				-1.51376	-2.25141	1.14422		0.242978	5.6067e-06	0.110974	pyruvate formate lyase I
STM3909	STM14_4706	ilvC				2.38526	1.2195	-1.50924		2.12425e-05	4.32976e-05	0.0246895	ketol-acid reductoisomerase
	STM14_3700					1.05197	1.05818	1.14339		0.143074	0.108816	0.608098
STM3124	STM14_3775.R					-1.6909	-1.79588	1.14336	3.03	0.205039	0.000104273	0.560381	putative response regulator
STM1799	STM14_2175	emtA				-1.53523	-1.99786	1.14268		0.376833	3.48271e-06	0.198334	membrane-bound lytic murein transglycosylase E
STM0381	STM14_0449		+			2.35339	5.09683	-1.10929		0.00380843	5.16749e-10	0.00270335	putative inner membrane protein
STM0949 /// STM1134	STM14_1071	serW				1.20438	1.49347	1.14203		0.149302	0.0321989	0.486141
	STM14_2466.R	rusA [R]	+			-1.14096	1.89272	1.34712		7.97382e-07	0.000451024	0.00106791
STM1270	STM14_1532	yeaS				-1.33225	-2.21167	1.14199		0.178165	0.000128338	0.106263	leucine export protein LeuE
	STM14_3585					-1.21899	-1.15043	1.14187		0.0897745	0.0219967	0.548872
STM2168	STM14_2673	pbpG				-1.46606	-1.37424	1.14178		0.0452645	0.00014048	0.516183	D-alanyl-D-alanine endopeptidase
STM3060	STM14_3697	zapA [R]				2.3768	1.63002	1.08003		0.257469	0.000641216	0.345348	Z-ring-associated protein
STM0307	STM14_0362					-1.32596	1.34133	1.14125		0.00012154	0.152378	0.00886286	VirG-like protein
STM3122	STM14_3771		+			-1.69076	1.27412	-1.86477		0.00214277	0.00661446	0.000542237	putative arylsulfatase
STM0491	STM14_0578.J	gsk				-1.8597	-2.34561	1.14022		0.337855	3.15173e-08	0.177412	inosine-guanosine kinase
	STM14_1650.J					1.04416	-1.0798	1.14012		0.22117	0.140987	0.453304
STM3894 /// STM0253 /// STM2656 /// STM3992 /// STM4180 /// STM4136 /// STM3393 /// STM3395	STM14_4690.LP	rrfC				-1.2256	1.17926	1.13997		0.138257	0.152934	0.434039
STM2820	STM14_3405	pgmB [J]				1.70023	1.55812	1.13973		0.174055	1.59952e-05	0.488446	fructose-1-phosphatase
STM1905	STM14_2317	yecO				-1.40724	-1.50316	1.1393		0.199893	0.000924913	0.545593	putative SAM-dependent methyltransferase
STM0460	STM14_0544	mdlA				1.11253	1.32736	1.13926		0.0139888	0.00483181	0.305566	putative multidrug transporter membrane\ATP-binding components
	STM14_2126.J					-1.07503	1.62557	1.13922		0.00105318	0.00831063	0.0323199
STM3411	STM14_4114					1.96438	2.26144	1.13882		0.0766325	5.94123e-06	0.465842	putative cytoplasmic protein
	STM14_4995					1.00571	1.01148	1.13863		0.0092197	0.139047	0.598107
STM3583	STM14_4311	acpT				2.37252	2.17538	-1.09073		0.181386	7.43565e-06	0.539238	holo-(acyl carrier protein) synthase 2
	STM14_2041.J					1.07766	1.61004	1.13845		0.049168	0.0211762	0.28335
STM1055	STM14_1197					2.36528	1.97191	-1.40321		0.00477777	6.807e-06	0.42909	hypothetical protein
STM2204	STM14_2721	fruA				-1.00629	-1.14037	1.13816		0.208629	0.0702576	0.414755	fructose-specific PTS system IIBC component
	STM14_0324.R					1.0117	1.13903	1.13811		0.0567823	0.0831092	0.465029
STM1021 /// STM2619	STM14_3205					1.25916	1.47445	1.13785		0.0475225	0.00181184	0.417536	hypothetical protein
STM3558	STM14_4284	doc [J]				1.1029	1.99801	1.13747		0.00113297	0.000281975	0.0312131	death-on-curing protein
STM2389	STM14_2938	fadI				-1.60927	-1.9591	1.13713		0.350882	0.00258372	0.49456	3-ketoacyl-CoA thiolase
STM0403	STM14_0477	yajB				2.35997	2.16842	1.33771		0.0714801	1.42619e-05	0.545593	acyl carrier protein phosphodiesterase
STM3224	STM14_3905	terC [R]				-1.16541	-1.14663	1.13604	2.64	0.0234311	0.00365573	0.58416	putative tellurite resistance protein
PSLT050.1N	STM14_5573.L					-1.57284	-1.16325	1.13571		0.0126334	0.0015124	0.199759	hypothetical protein
STM1322	STM14_1606	yniC				-1.22642	-1.56517	1.13565		0.36802	0.00019858	0.196868	2-deoxyglucose-6-phosphatase
	STM14_2438		+			-1.23582	1.73759	1.57774		8.95126e-06	0.0244081	0.0149701
STM2579	STM14_3159	recO				-1.59372	-1.45371	1.13538		0.0863164	0.000339397	0.509808	DNA repair protein RecO
STM2349	STM14_2895	gst7 [J]				2.34271	2.7571	-1.54074		0.00452368	1.19277e-07	0.403815	putative glutathione S-transferase
STM2776	STM14_3347	iroE				2.34138	1.4148	1.05736		0.0319562	2.17683e-06	0.0344604	putative hydrolase
STM1013 /// STM2627	STM14_1431.L					1.52464	2.71037	1.13445		0.00483605	1.04294e-05	0.0718583	regulatory protein /// cI-like protein
	STM14_0698					2.3398	1.30067	-1.25174		0.00736661	0.000812985	0.149028
	STM14_4320.P					1.52423	1.59259	1.13398		0.187285	0.00254735	0.585174
STM3852	STM14_4647	yieH				-1.33831	-1.51493	1.13378		0.245041	0.000585618	0.456274	6-phosphogluconate phosphatase
STM1213	STM14_1387	ycfQ				2.32835	1.71432	1.42547		0.00232784	2.77209e-09	0.0329712	putative transcriptional repressor
	STM14_4361					2.3187	3.2839	-1.07746		0.194434	1.23537e-07	0.193731
STM0587	STM14_0685	ybdZ				2.31711	1.95824	-1.05728		0.167471	1.5548e-05	0.457171	putative cytoplasmic protein
STM1937	STM14_2355.R	tyrP				-1.54776	-1.54596	1.13148		0.107321	4.41632e-05	0.611378	tyrosine-specific transport protein
STM0799.1N	STM14_0926.L					1.05601	1.47774	1.13141		0.0122475	0.00833144	0.177412
STM3778	STM14_4557					2.31687	3.08648	-1.02039		0.140226	8.00655e-08	0.234555	putative DNA-binding protein
STM2486	STM14_3049	ypfJ [R]				2.30437	3.20943	-1.24309		0.251469	9.23706e-09	0.123405	putative inner membrane protein
STM3503	STM14_4218	greB				-1.12827	-1.28616	1.13128		0.287977	0.0300976	0.486987	transcription elongation factor GreB
STM0743	STM14_0865	ybgE	+	+		-2.10555	1.01872	-2.21685		9.15716e-05	3.17811e-05	0.00128245	hypothetical protein
STM4505	STM14_5408					2.296	3.38191	-1.11988		0.172189	3.65796e-09	0.0667521	hypothetical protein
STM0476	STM14_0560	acrA				-1.7275	-3.3181	1.13089		0.0208819	2.11773e-08	0.00751969	acridine efflux pump
	STM14_1536					-1.0091	-1.1207	1.13062		0.223297	0.0886812	0.474663
	STM14_2557.J					1.1777	1.61893	1.13056		0.00793262	0.000582498	0.154341
STM0750	STM14_0872	ybgF				-1.68464	-2.63905	1.1304		0.221139	1.73584e-05	0.17379	tol-pal system protein YbgF
STM1216	STM14_1391	mfd				-1.30103	-1.84332	1.13006		0.226145	6.58562e-06	0.0648959	transcription-repair coupling factor
STM1136	STM14_1300	ycdX				1.01143	-1.75463	1.12997		0.0729813	0.00229709	0.0311521	putative hydrolase
STM3783	STM14_4562		+			-1.68006	1.27355	-1.61243		0.15176	0.0230435	0.00469542	putative periplasmic protein
STM4163	STM14_5004	thiE				-1.14487	-1.26135	1.12949		0.155946	0.0027823	0.428413	thiamine-phosphate pyrophosphorylase
STM2677	STM14_3281	ffh				1.23659	-1.14864	1.12943		0.265834	0.118612	0.151125	signal recognition particle protein
	STM14_5071.J2					1.53916	1.60875	1.1294		0.108692	0.000116023	0.566759
	STM14_3220					1.93994	1.10885	1.12933		0.169942	0.00476846	0.145876
	STM14_3927.J2					2.29553	-1.01892	-1.41778		0.023167	0.0377272	0.244474
STM0348	STM14_0406		+			-1.45211	1.4666	1.38851		0.000377266	0.157372	0.0493617	putative inner membrane protein
STM2785	STM14_3360	tctD				-1.7177	-1.89363	1.12831		0.288342	0.000505633	0.544631	regulatory protein
STM2121	STM14_2617	dcd				-1.99973	-1.48627	1.12811		0.000735594	1.18472e-07	0.0602247	deoxycytidine triphosphate deaminase
	STM14_1419					1.0491	1.25421	1.12783		0.0452689	0.0351346	0.381914
STM1921	STM14_2336	cheA				1.09864	-1.22172	1.12779		0.328468	0.103518	0.229793	chemotaxis protein CheA
	STM14_5574.J					1.15787	-1.20402	1.12778		0.277573	0.137403	0.150171
STM2951	STM14_3556	ygcF				2.29495	2.20827	1.01797		0.378132	6.79362e-07	0.574017	hypothetical protein
	STM14_2635					1.18319	1.25951	1.12694		0.0740498	0.00731027	0.529222
STM0088	STM14_0107	apaH				2.28452	2.42325	-1.13911		0.0977905	4.22206e-09	0.506101	diadenosine tetraphosphatase
	STM14_2479			+		-1.04059	1.76655	2.01176		1.51618e-07	0.00128779	0.012931
	STM14_3139.J					-1.20208	-1.10558	1.1266		0.100599	0.0371215	0.51971
STM2371	STM14_2919	flk				-1.19153	-1.70166	1.12626		0.224459	0.00012425	0.0870702	flagella biosynthesis regulator
STM2980	STM14_3594	mtfA [R]				-1.50713	-1.42611	1.12563		0.039586	1.66607e-05	0.51601	putative RNA 2'-O-ribose methyltransferase
STM3798	STM14_4586	emrD				-1.1027	-1.4348	1.12541		0.334247	0.000311032	0.0846978	multidrug resistance protein D
STM0436A	STM14_0516					1.13348	2.14431	1.12541		0.000732892	8.4782e-05	0.0198466
STM2203	STM14_2720	nfo				-1.05086	-1.61272	1.12499		0.141867	0.00110851	0.0509917	endonuclease IV
STM0334	STM14_0390		+			1.05265	2.24142	1.26123		2.17641e-07	4.38332e-07	0.000220849	putative cytoplasmic protein
STM1589	STM14_1924.RJ	yncB				2.27575	1.50248	-1.52316		1.1461e-05	1.18071e-06	0.0629742	putative NADP-dependent oxidoreductase
STM2679	STM14_3284.RJ	yfjD				-1.39943	-1.44906	1.12421		0.129983	0.000111387	0.565678	hypothetical protein
STM1292	STM14_1568	yeaC				-1.41623	-1.69312	1.12386		0.306703	1.42483e-05	0.296286	putative cytoplasmic protein
	STM14_3260					1.28845	1.41766	1.12252		0.19702	0.0220345	0.555129
	STM14_2768					1.05266	2.02084	1.12234		0.00365175	0.00154384	0.0498286
STM0583	STM14_0680	ybdK				2.27274	1.41642	-1.69102		5.81613e-07	5.19113e-07	0.0227865	carboxylate-amine ligase
	STM14_0425.J2					1.26625	1.33628	1.12158		0.236907	0.0392788	0.587484
STM2256	STM14_2785	napB				-1.14857	-1.42438	1.12125		0.36802	0.00553604	0.326664	citrate reductase cytochrome c-type subunit
STM1562	STM14_1885	hdeB				-1.41004	-1.99953	1.12095		0.260707	5.47041e-05	0.178434	acid-resistance protein
STM0409	STM14_0484					1.63207	3.0712	1.12079		0.000823466	2.96883e-07	0.0205407	hypothetical protein
STM2387	STM14_2936	sixA				-1.3316	-1.31126	1.12055		0.120166	0.00166963	0.595241	phosphohistidine phosphatase
STM4160 /// STM4161	STM14_5001	thiG				-1.34177	-1.27457	1.12046		0.0208521	5.45652e-05	0.496831	thiazole synthase /// sulfur carrier protein ThiS
STM4350	STM14_5231	orn				1.17785	-1.59098	1.12045		0.0206134	0.0137634	0.00842536	oligoribonuclease
STM1813	STM14_2192.J	ycgL				1.2096	1.61488	1.12042		0.00898936	0.000282878	0.164437	putative cytoplasmic protein
STM2246	STM14_2775	narP				-1.43472	-1.30507	1.12027		0.0257386	7.81535e-05	0.434039	transcriptional regulator NarP
STM2967	STM14_3576	syd				-1.09917	-1.04153	1.12021		0.0949479	0.0809452	0.545975	SecY interacting protein Syd
STM2523	STM14_3094	ispG				-1.27353	-1.20494	1.12016		0.0100629	0.000102495	0.466675	4-hydroxy-3-methylbut-2-en-1-yl diphosphate synthase
	STM14_5232.J					2.27153	3.18088	-1.2135		0.340331	4.7725e-07	0.241889
STM2672	STM14_3275	yfiN				-1.07926	1.11219	1.11968		0.00225089	0.128922	0.160449	hypothetical protein
STM4587	STM14_5508.RJ	creA				1.88399	2.17888	1.11964		0.0111012	1.69894e-08	0.299662	hypothetical protein
STM2686	STM14_3292	yfjF				2.26821	2.43159	1.11633		0.106129	2.77802e-07	0.53217	hypothetical protein
STM0842	STM14_0983	ybiV(1)				2.25707	1.61542	1.83378	3.2	1.5848e-05	2.60848e-08	0.0426102	putative hydrolase
STM3939	STM14_4739	cyaA				2.25516	1.3696	1.13863		0.0565563	1.62032e-07	0.00865862	adenylate cyclase
STM2489	STM14_3052	dapA				-1.67676	-2.11325	1.11844		0.370598	2.32982e-07	0.193731	dihydrodipicolinate synthase
	STM14_5093.J2					-1.36108	-1.5647	1.11837		0.274252	9.3655e-05	0.389618
	STM14_2246					1.16327	1.07307	1.11822		0.271848	0.0737753	0.545593
STM1720	STM14_2083	yciO				2.25215	1.78833	1.32706		0.00138566	1.86599e-10	0.0365608	hypothetical protein
STM0410	STM14_0485					1.11407	1.35885	1.1178		0.000656469	9.75226e-05	0.0916348	putative regulatory protein
STM0138	STM14_0166	yacG				-1.16074	-1.58367	1.1178		0.290556	0.00175132	0.200314	zinc-binding protein
STM3100	STM14_3744	yggS				-1.44116	-2.19236	1.11774		0.178165	1.28148e-05	0.101985	hypothetical protein
STM2654	STM14_3252	kgtP				1.02769	-1.09426	1.11764		0.27003	0.125449	0.465842	alpha-ketoglutarate transporter
STM4006	STM14_4818	glnL				1.44902	1.1673	1.11715		0.374975	0.00304192	0.306843	nitrogen regulation protein NR(II)
STM4544	STM14_5459.J	dnaT				1.50181	1.37833	1.1171		0.203475	9.45178e-05	0.478311	primosomal protein DnaI
STM1564	STM14_1887	bdm				2.24671	1.31449	-1.98282		1.07895e-05	0.000153202	0.0975762	biofilm-dependent modulation protein
STM0382	STM14_0450	mdtG [D]				1.487	1.2715	1.11693		0.226378	1.4185e-06	0.15385	putative permease
STM3233	STM14_3915	yqjG				2.23274	2.3213	-1.63256		0.000898183	6.99436e-07	0.574017	putative glutathione S-transferase
STM2826	STM14_3412	csrA				2.23258	1.81022	-1.0855		0.0466085	8.78335e-07	0.301843	carbon storage regulator
STM1819	STM14_2201	slp				-1.42199	-1.28048	1.11618		0.0675538	0.00107509	0.469137	putative outer membrane protein
STM2386	STM14_2935	yfcN				2.22605	1.88942	1.14202		0.228483	4.09289e-08	0.295624	hypothetical protein
STM0798	STM14_0926	uvrB				2.22584	2.07958	-1.04623		0.158014	2.84871e-08	0.496636	excinuclease ABC subunit B
STM1389	STM14_1683	orf319				2.22187	3.41621	-1.8355		0.00129882	2.18997e-08	0.0793211	putative inner membrane protein
STM3163	STM14_3829	yqhC				1.94686	1.93066	1.11398		0.113027	1.93773e-07	0.600844	putative transcriptional regulator
STM3999	STM14_4809	polA				-1.2561	-1.12974	1.11391		0.0384941	0.0062858	0.434039	DNA polymerase I
STM3004.1n	STM14_3624					-1.01557	-1.06821	1.1135		0.161935	0.101428	0.537125	hypothetical protein
STM2183	STM14_2690	cdd				1.64377	1.97342	1.11324	-13.16	0.0957272	0.000109084	0.436214	cytidine deaminase
STM4099	STM14_4927.J	metJ				2.22082	1.7047	-1.03908		0.196215	0.000719891	0.437679	transcriptional repressor protein MetJ
	STM14_2639.J					1.51203	1.09107	1.1126		0.286821	0.0113538	0.255122
STM2660	STM14_3261	clpB				2.21796	4.02662	-1.71703		0.15696	4.73002e-05	0.245038	protein disaggregation chaperone
STM1908	STM14_2320	yecM				-1.63203	-1.90526	1.11145		0.29498	3.65059e-07	0.305566	hypothetical protein
STM1869A	STM14_2273		+			-1.11599	1.89178	1.25754		0.000178208	0.00566381	0.0180857	hypothetical protein
STM3221	STM14_3900	ygjP				2.20914	2.19949	-1.02164		0.338673	1.62041e-06	0.608814	putative metal-dependent hydrolase
	STM14_4905.J					1.24056	1.13183	1.11131		0.258263	0.0215861	0.504004
STM2905	STM14_3506					2.20849	2.85631	-1.26652		0.175111	2.59563e-07	0.288723	putative acetyltransferase
	STM14_1876	IsrF [P]				-1.03714	1.07208	1.11096		0.0101141	0.125842	0.342469
	STM14_2284.J					2.20279	2.05301	-1.11135		0.147474	6.37877e-06	0.547114
STM0467	STM14_0551	ffs				2.19288	3.67966	1.06892	-3.35	0.118946	0.000159581	0.324224
STM3900	STM14_4697	ilvL				2.19082	2.86029	-1.37746		0.0802393	4.51168e-07	0.293156	ilvG operon leader peptide
STM2476	STM14_3037	ypfG				-1.26791	-1.32479	1.11035		0.15384	0.000679084	0.545593	putative periplasmic protein
STM3456	STM14_4160	yheV				2.18592	2.37679	1.30349		0.0193526	2.15346e-06	0.529864	putative cytoplasmic protein
STM4322	STM14_5198	yjdC				2.18285	1.99437	-1.29558		0.0191245	5.87477e-06	0.51971	putative transcriptional regulator
STM0470	STM14_0554	rpmJ_1				2.17952	2.47735	-1.30008		0.00938824	3.71654e-09	0.347052	50S ribosomal protein L36
STM2768	STM14_3335					1.11695	1.40059	1.11015		0.0299772	0.00590518	0.285491	putative transposase
STM0092	STM14_0111	surA				-1.43246	-1.84034	1.11014		0.267396	4.72395e-09	0.021827	peptidyl-prolyl cis-trans isomerase SurA
STM4512	STM14_5419	iadA				-1.7256	-1.83695	1.11001	-2.67	0.14933	1.46447e-07	0.492556	isoaspartyl dipeptidase
STM1943	STM14_2361	cysT				2.17033	1.51696	-1.36065		0.0536112	0.00601454	0.433648
	STM14_3883.J					-1.23114	-1.25342	1.10974		0.191923	0.0100612	0.594863
STM3667	STM14_4423	yiaJ				1.0882	-1.00911	1.10941		0.1665	0.0847649	0.385316	transcriptional repressor
STM0683	STM14_0795	nagA				2.1689	1.90572	-1.18182		0.000636556	1.34549e-09	0.258726	N-acetylglucosamine-6-phosphate deacetylase
STM3315	STM14_4003	yrbH				-1.3092	-1.89761	1.10904		0.238343	0.00043005	0.202557	D-arabinose 5-phosphate isomerase
	STM14_4269					-1.0153	-1.13232	1.10902		0.293691	0.0946081	0.496831
STM2693	STM14_3300.P	10Sa				1.06732	1.41238	1.10901		0.234968	0.0960547	0.517122
STM3179	STM14_3852	mdaB				1.1094	-1.2935	1.1087		0.220571	0.0787487	0.152723	NADPH-specific quinone oxidoreductase
STM0346	STM14_0404	rcK [J]				-1.25667	1.68476	1.10859		0.0275075	0.0819179	0.139515	putative outer membrane protein
STM4205	STM14_5055	gtrB [R]				-1.51351	-1.61954	1.10843		0.222802	5.64554e-05	0.525365	putative phage glycosyltransferase
	STM14_5526.J					1.84965	2.74354	1.10783		0.00922465	3.59726e-07	0.115957
STM0932	STM14_1047					-1.54571	-1.91612	1.10722		0.371137	0.000110622	0.376575	putative nucleoside-diphosphate-sugar epimerase
STM2647	STM14_3244	ung				1.74777	1.91186	1.10676		0.0211818	3.34224e-08	0.414384	uracil-DNA glycosylase
STM3652	STM14_4402					2.1652	2.35868	1.30851		0.0187869	2.62554e-06	0.528824	putative cytoplasmic protein
	STM14_2238.J					1.31747	1.42244	1.10657		0.181386	0.00843045	0.553716
	STM14_5293.P					2.16355	2.33105	-1.07469		0.346696	0.000282061	0.574017
STM0804	STM14_0932	moaC				-1.00919	-1.35731	1.10626		0.267817	0.0168159	0.169636	molybdenum cofactor biosynthesis protein C
STM4489	STM14_5386					-1.29621	-1.29574	1.10532		0.095177	0.000303229	0.61219	putative DNA helicases
STM1823	STM14_2205	yoaH				2.15325	1.91522	1.19677		0.202627	4.35328e-05	0.512367	hypothetical protein
STM1757 /// STM1759 /// STM4143	STM14_4979	tyrU				-1.14054	1.33636	1.10511		0.217376	0.138677	0.480423
STM3696	STM14_4455.RJ					-1.23929	-1.30868	1.10498		0.23206	0.00620308	0.553716	putative transcriptional regulator
STM2474	STM14_3034	tktB				2.15204	1.26889	-1.74924		6.58968e-05	0.000419843	0.119935	transketolase
STM1435	STM14_1733	gloA				2.14892	1.3236	1.46136		0.145488	0.000117672	0.106475	glyoxalase I
STM0987	STM14_1116.J	ycaR				2.14814	1.25665	1.42114		0.117002	4.81755e-07	0.0052669	hypothetical protein
STM3102	STM14_3746.J	yggU				-1.70234	-2.177	1.10427		0.334647	5.49835e-06	0.290495	hypothetical protein
	STM14_1310.J					1.14861	1.06814	1.10412		0.256517	0.0611516	0.533504
	STM14_4596.J					-1.06817	1.80491	1.10411		0.0849893	0.0588853	0.275583
STM2067	STM14_2559	sbcB				-1.40074	-1.13766	1.10407		0.0148276	0.00132829	0.231688	exonuclease I
STM2279	STM14_2814	yfaE				-1.46486	-1.91889	1.10387		0.306155	3.46175e-05	0.247059	2Fe-2S ferredoxin YfaE
STM0313	STM14_0369	dinP		+		7.63275	8.46057	2.00478		1.63701e-06	2.77458e-12	0.453304	DNA polymerase IV
STM3959	STM14_4762	rhtC				-1.09357	-1.19784	1.10319		0.251762	0.0247018	0.481146	threonine efflux system
STM2263	STM14_2793	yojI				-1.40423	-1.43978	1.10312		0.151972	8.37657e-05	0.578799	multidrug transporter membrane component/ATP-binding component
STM2818	STM14_3403	gshA				-1.23331	-1.73203	1.1031		0.206863	0.000123969	0.120005	glutamate--cysteine ligase
STM3545	STM14_4268	yhhX				1.34199	1.18864	1.10287		0.283719	0.0020574	0.41875	putative dehydrogenase
STM0596	STM14_0694	entE				2.14527	1.23762	-1.07014		0.00996063	0.000164347	0.0702871	enterobactin synthase subunit E
STM1271	STM14_1534	yeaR				1.32842	1.47084	1.10219		0.0443944	8.21051e-05	0.434039	putative cytoplasmic protein
STM4238	STM14_5095	dinF				1.69854	1.87345	1.10199	3.01	0.0719653	2.49108e-06	0.468054	DNA-damage-inducible SOS response protein
PSLT028	STM14_5551	ccdB				1.10529	1.36958	1.10176		0.106873	0.029799	0.421887	plasmid maintenance protein CcdB
	STM14_2619					2.14255	2.30039	1.31331		0.0302403	9.20088e-06	0.553716
STM2935	STM14_3539	cysD				-1.0994	-1.22699	1.10123		0.229149	0.0039359	0.355794	sulfate adenylyltransferase subunit 2
	STM14_4652.J					2.13848	2.5496	1.01007		0.160059	1.001e-07	0.349575
	STM14_1982.P	RydC [P]				-1.13045	-1.13257	1.10071		0.160717	0.0319725	0.611245
STM1775	STM14_2145	hemK				-1.45958	-1.66743	1.10068		0.298761	9.05888e-06	0.375083	N5-glutamine S-adenosyl-L-methionine-dependent methyltransferase
STM0179	STM14_0212	yadE				-1.26129	-1.40177	1.09938		0.273454	0.000691817	0.45065	putative xylanase/chitin deacetylase
STM4417	STM14_5307					-1.38262	-2.52889	1.09936		0.0260609	1.39611e-06	0.0156532	putative transcriptional regulator
STM0865	STM14_1015.J	ybjG				-1.11223	-1.8245	1.09933		0.150427	0.00359133	0.140698	undecaprenyl pyrophosphate phosphatase
STM0243	STM14_0285	yaeB		+		-1.64784	-1.50115	2.00461		5.69058e-06	4.83365e-05	0.486846	putative regulatory protein
STM2228	STM14_2754	yejM				-1.16141	-1.43281	1.09892		0.357038	0.00313679	0.307375	putative hydrolase
STM2380	STM14_2929	yfcL				-1.39204	-1.07416	1.09872		0.0635334	0.0221672	0.327176	putative cytoplasmic protein
PSLT041	STM14_5564	spvR				1.10478	1.05855	1.09848		0.104459	0.0248202	0.509579	regulator of spv operon
	STM14_0526					2.13314	2.55139	1.23193		0.00431017	5.42837e-08	0.327973
PSLT015	STM14_5540	orf5				-1.05337	1.13457	1.09837		0.0018284	0.0734703	0.123843	putative outer membrane protein
	STM14_2071.J2					1.13006	1.51742	1.09799		0.0392444	0.00570604	0.256523
	STM14_0113					1.05744	1.26392	1.09797		0.129983	0.0575852	0.458343
STM2394	STM14_2945	argW				1.32236	1.36121	1.0974		0.301959	0.0543106	0.60167
STM2307	STM14_2845	menB				-1.61941	-1.8901	1.09705		0.354811	9.83745e-05	0.456274	naphthoate synthase
STM0946 /// STM2471 /// STM3032 /// STM3479 /// STM4311 /// STM1957	STM14_1406	tnpA_4				1.35849	1.18786	1.09701		0.339518	0.0125406	0.475771	transposase /// transposase for IS200 /// transposase for IS200
	STM14_5557.J2			+		3.56245	3.11573	2.00223		1.74012e-06	1.43111e-10	0.345466
STM4030.S	STM14_4844.J					2.12759	2.81766	1.69045		2.8423e-06	9.86558e-09	0.141631	putative cytoplasmic protein
	STM14_1433					-1.05911	1.31366	1.09603		0.00111591	0.016649	0.0426102
	STM14_4416					1.90591	1.16106	1.09569		0.205485	0.00907675	0.2493
	STM14_3718					1.13589	-1.26078	1.09538		0.200242	0.103514	0.155137
	STM14_0417.J					1.05462	2.05382	1.09515		0.000109643	2.6712e-05	0.00385661
STM1736	STM14_2099	yciA				-1.887	-2.26946	1.09461		0.378554	0.000134001	0.474806	acyl-CoA thioester hydrolase
STM3299	STM14_3984	greA				1.2948	-1.24159	1.09452		0.0646966	0.132054	0.0345048	transcription elongation factor GreA
	STM14_0216.J					-1.00392	1.26434	1.09445		0.0992783	0.0727895	0.388606
STM3566	STM14_4293					-1.11709	1.07238	1.09421		0.216638	0.151298	0.517769	putative cytoplasmic protein
	STM14_5367.J					1.25824	4.00357	1.09384		0.114764	0.0215564	0.290963
STM0268	STM14_0315	impG [R]				-1.43396	-1.29633	1.09297		0.0124101	5.08239e-06	0.333807	putative cytoplasmic protein
STM1867 /// STM2585A	STM14_2265.L	pagK				2.12702	3.34809	-1.14243		0.166736	1.97322e-08	0.0588868	PagK /// PagK-like protein
STM2302	STM14_2840	pmrL [R]				-1.30755	-1.85507	1.09278		0.207131	0.000158058	0.169353	putative inner membrane protein
STM3229	STM14_3911	elaB [D]	+	+		2.06626	4.35745	-2.55271		0.000201214	3.05709e-08	0.0143554	putative inner membrane protein
STM1416	STM14_1712.J	ssaO				-1.19807	-1.49296	1.09225		0.298323	2.7354e-05	0.11671	type III secretion system apparatus protein
STM1460	STM14_1759.R	ydgK				-1.37457	-1.61439	1.0922		0.370449	0.00340864	0.478589	putative inner membrane protein
STM4162	STM14_5003	thiF				-1.24169	-1.4337	1.09199		0.33292	0.000169062	0.324777	thiamine biosynthesis protein ThiF
STM2223	STM14_2748	yejH				1.06853	1.4117	1.09172		0.0148864	0.00477772	0.170171	putative ATP-dependent helicase
STM1923	STM14_2338	motA				2.1262	1.61721	-1.05896	-3.95	0.106293	9.61391e-05	0.340417	flagellar motor protein MotA
STM3172	STM14_3844	sufI				-1.77804	-1.79958	1.09074		0.115248	6.27724e-08	0.591793	repressor protein for FtsI
STM0332	STM14_0388					1.03902	1.32113	1.09041		0.00270969	0.00219887	0.0905716	putative hydrolase/acyltransferase
STM1716	STM14_2078	sohB				1.06688	1.40084	1.09024		0.0163804	0.005338	0.178134	putative periplasmic protease
STM1777	STM14_2147	hemA				1.64037	1.33394	1.0898		0.346131	0.000333285	0.336352	glutamyl-tRNA reductase
STM1661	STM14_2008	ydaA				2.12476	3.06645	1.05496		0.103703	1.27469e-05	0.305566	universal stress protein UspE
STM1916	STM14_2331	cheY				1.21732	-1.21288	1.0895	-3.11	0.111792	0.158775	0.0629771	chemotaxis regulatory protein CheY
STM4508.1N	STM14_5413					-1.00306	1.25364	1.08943		0.0315544	0.0394375	0.258551	hypothetical protein
STM0311	STM14_0367	yafJ		+		-1.06437	1.28251	2.00199		3.85594e-06	0.0636754	0.199248	putative glutamine amidotransferase
	STM14_4485.J2					-1.40994	-1.58135	1.08911		0.341883	0.00249008	0.515737
STM3792	STM14_4573	fucP [J]	+	+		-2.23873	-1.0644	-2.02049		0.00286225	5.30805e-05	0.00640586	putative L-fucose permease
STM1150	STM14_1317.R	mdoG				-1.33754	-2.29934	1.08839		0.00295621	1.55328e-08	0.00137538	glucan biosynthesis protein G
STM4586	STM14_5507	rob				1.29127	1.37868	1.08828		0.135384	0.00173793	0.532963	transcriptional regulator
	STM14_5591.J6					1.76538	-1.07593	1.08768		0.112794	0.0300866	0.136166
STM1922	STM14_2337	motB				2.10715	1.58318	-1.0335	-3.16	0.0721755	1.01339e-05	0.234012	flagellar motor protein MotB
STM2145	STM14_2646	yegW				1.9379	2.22998	1.08714		0.04527	6.59206e-08	0.360341	putative regulatory protein
STM3715	STM14_4476	rfaZ				-1.52075	-1.73949	1.08661		0.341747	7.78604e-06	0.391869	lipopolysaccharide core biosynthesis protein
STM2855	STM14_3451	hypB				-1.40711	-2.05897	1.0865		0.11042	2.10035e-06	0.0629742	hydrogenase nickel incorporation protein HypB
STM3958	STM14_4761	recQ				1.35393	1.26727	1.08623		0.298323	0.00881674	0.553716	ATP-dependent DNA helicase RecQ
	STM14_2128					1.25446	1.36741	1.08558		0.0769271	0.000559839	0.468103
STM4568	STM14_5488	deoA				-1.20818	1.15932	1.08539	-3.27	0.0398026	0.14139	0.226656	thymidine phosphorylase
PSLT050.2N	STM14_5573.J2					-1.1616	1.06241	1.08496		0.0015228	0.0591543	0.0785082	hypothetical protein
	STM14_0457.J					-1.18794	-1.08818	1.0837		0.185141	0.0592231	0.534864
STM0639	STM14_0747	mrdB				-1.67161	-2.01453	1.08358		0.330821	1.20905e-08	0.154571	cell wall shape-determining protein
STM3407	STM14_4110	fmt				2.10645	1.14491	1.05605		0.0169569	7.70287e-05	0.0219597	methionyl-tRNA formyltransferase
STM2964	STM14_3573	rluC [J]				-1.99872	-2.01965	1.08315		0.265787	3.56601e-05	0.605018	tRNA pseudouridine synthase C
STM1073	STM14_1218	yccS				-1.48196	-1.64497	1.08277		0.275333	3.71743e-07	0.35256	putative transporter
STM1320	STM14_1604	gltP [J]				-1.13986	-1.33438	1.08248		0.379018	0.000666396	0.252968	kinase/transporter-like protein
	STM14_0491					1.2664	1.46023	1.08199		0.0531355	0.000282061	0.365515
PSLT026	STM14_5549					2.10482	1.74378	-1.06954		0.0614645	1.12516e-06	0.320955	putative periplasmic protein
	STM14_5586.P					1.33202	-1.06218	1.08167		0.119781	0.0240434	0.067889
STM0286	STM14_0334					-1.05492	1.01846	1.08115		0.0818798	0.132563	0.485978	putative cytoplasmic protein
STM3023	STM14_3651	rcnR [D]				2.10467	3.95569	-1.11844		0.091453	4.58822e-07	0.0702871	putative cytoplasmic protein
STM0415	STM14_0492	nrdR				2.10455	2.44127	1.60334		2.15039e-06	2.33362e-09	0.279392	transcriptional regulator NrdR
	STM14_1547.J					1.15956	1.14825	1.08089		0.140526	0.00613052	0.595583
	STM14_0215					-1.00129	-1.06044	1.08043		0.289567	0.130438	0.555106
STM2432	STM14_2990	ptsI				-1.54519	-2.00494	1.08022		0.222547	4.9458e-07	0.140951	phosphoenolpyruvate-protein phosphotransferase
	STM14_5480.J					2.10082	1.34892	-1.012		0.144466	0.00374891	0.308372
PSLT025	STM14_5548					1.12011	1.61447	1.07988		0.0299268	0.00360642	0.182129	putative cytoplasmic protein
STM0343	STM14_0400.RJ	rtn [R]				1.03296	1.52043	1.07937		0.0037783	0.00182222	0.0567827	hypothetical protein
STM1785	STM14_2159					1.21347	1.03778	1.07881		0.374975	0.0318027	0.354836	putative cytoplasmic protein
	STM14_4316.J2					1.95111	2.60548	1.07855		0.0245493	1.57082e-07	0.189934
	STM14_2921					1.25156	1.34739	1.07824		0.178165	0.00690072	0.539044
STM3785	STM14_4564					-1.90633	-1.83812	1.07791		0.274273	0.000787293	0.591793	putative regulatory protein
	STM14_2223					1.25241	1.40149	1.07783		0.216196	0.0199961	0.533554
	STM14_4601					1.12664	1.54902	1.0777		0.012721	0.000869368	0.126387
	STM14_4333					2.09656	1.50486	-1.31393		0.00283175	5.21985e-05	0.229931
STM3979	STM14_4786	ubiB				-1.36152	-1.88648	1.0772		0.218788	0.000213148	0.22796	FMN reductase
STM3610	STM14_4345	yhjG				2.09071	2.3776	-1.69625		2.03588e-05	6.68118e-09	0.348069	putative inner membrane protein
	STM14_5549.J4					1.56231	1.08847	1.07669		0.254244	0.0280791	0.340073
STM3250	STM14_3935	garD				-1.04929	-1.24572	1.0764		0.343482	0.0101988	0.250549	galactarate dehydrogenase
STM1221	STM14_1396	cobB				-1.92563	-2.09153	1.0763		0.26669	9.61321e-09	0.436214	NAD-dependent deacetylase
PSLT003	STM14_5528.J	repC				2.08675	1.60669	1.23558		0.260866	0.000168466	0.365957	replication protein
	STM14_4816.RJ					-1.11178	1.03503	1.07574		0.106724	0.120664	0.435815
	STM14_2134.J					1.54228	1.06023	1.07491		0.226909	0.0249981	0.289553
STM0385	STM14_0455	adrA [L]				1.50876	2.5307	1.07461		0.000248884	2.68849e-08	0.00718734	diguanylate cyclase AdrA
STM1711	STM14_2069.R	ribA				2.08297	1.35979	1.11022		0.211904	0.000336227	0.191369	GTP cyclohydrolase II
STM3077	STM14_3719	yggG				1.34136	1.22483	1.07409		0.305022	0.000699709	0.453304	putative Zn-dependent protease
STM2109	STM14_2604	gmd				-1.2312	-1.27958	1.07388		0.161197	7.50219e-05	0.516742	GDP-D-mannose dehydratase
	STM14_3088.J					1.04459	1.15723	1.07372		0.100614	0.0470814	0.457618
STM0140	STM14_0168	coaE				-1.11496	-2.31323	1.07361		0.0618881	0.00196879	0.0822354	dephospho-CoA kinase
STM3735	STM14_4498	yicC				2.08053	1.57836	1.18747		0.24674	1.53551e-08	0.0528448	hypothetical protein
STM3719	STM14_4480	rfaB				-1.48614	-1.83956	1.07292		0.324795	0.000368038	0.40152	UDP-D-galactose:(glucosyl)lipopolysaccharide-1,6-D-galactosyltransferase
STM1907	STM14_2319	cutC				-1.36478	-1.31745	1.0729		0.0346898	1.15511e-06	0.504676	copper homeostasis protein CutC
STM1230	STM14_1408	phoQ				-1.16691	-1.86908	1.07246		0.124231	0.00160544	0.140449	sensor protein PhoQ
STM0354	STM14_0413	hmrR [J]				1.26086	1.32498	1.07228		0.111839	0.000417172	0.526559	putative transcriptional regulator
	STM14_4553					2.08038	2.62906	-1.17044		0.334247	5.70034e-05	0.443615
	STM14_2059					-1.15424	1.3213	1.07214		0.101226	0.120898	0.309856
STM3712	STM14_4473	rfaC				-1.21229	-1.77561	1.07195		0.207593	0.00370187	0.257059	ADP-heptose:LPS heptosyl transferase I
	STM14_0181					1.14578	1.02745	1.07183		0.328763	0.0321124	0.360341
STM1119	STM14_1272	wrbA	+	+		2.12852	4.46015	-2.39942		0.000603914	3.29342e-08	0.0171758	TrpR binding protein WrbA
STM3686	STM14_4444	mtlD				-1.57001	-1.60196	1.07116		0.238396	2.61484e-05	0.59082	mannitol-1-phosphate 5-dehydrogenase
STM3095	STM14_3739	gshB				-1.47128	-2.14932	1.07096		0.0596776	1.81774e-07	0.0342083	glutathione synthetase
STM2222	STM14_2747	rsuA				1.49858	-1.16831	1.07069		0.117041	0.0754475	0.152723	16S rRNA pseudouridylate synthase A
	STM14_2497					1.11256	1.18267	1.07058		0.148688	0.0234552	0.528824
STM1913	STM14_2327	flhA				-1.87353	-1.76283	1.07052		0.111109	2.7907e-07	0.508419	flagellar biosynthesis protein FlhA
STM1574	STM14_1900	smvA				-1.31196	-1.51143	1.07042		0.3707	5.08823e-06	0.255226	methyl viologen resistance
STM1234.S	STM14_1412	trmU				-1.68241	-2.58387	1.07019		0.0748813	2.70026e-07	0.0632329	tRNA-specific 2-thiouridylase MnmA
STM2270	STM14_2801	rcsB				-1.27429	-1.23546	1.07011		0.171916	0.00278298	0.573373	transcriptional regulator RcsB
STM0180	STM14_0213	panD				-1.3985	-2.02812	1.07008		0.131542	1.8127e-05	0.12115	aspartate alpha-decarboxylase
STM2962	STM14_3570	gudT				1.02193	-1.16396	1.06996		0.277761	0.0204893	0.0854536	putative D-glucarate permease
STM3218	STM14_3896	oat				2.08	2.43508	-1.80277	6.1	0.000230433	2.91396e-07	0.399732	putrescine--2-oxoglutarate aminotransferase
STM1709	STM14_2067	yciS				1.74097	1.90485	1.06975		0.252969	0.00118088	0.561278	putative inner membrane protein
STM4167	STM14_5008	hemE				1.04648	1.25779	1.06946		0.0993576	0.0382393	0.385299	uroporphyrinogen decarboxylase
STM0807	STM14_0935	ybhL				2.07192	1.7337	1.10661		0.344778	9.5131e-08	0.255079	putative permease
STM1065	STM14_1208	ymbA				-1.43664	-1.53283	1.06915		0.247444	1.35193e-06	0.464982	putative outer membrane protein
	STM14_4410					2.0712	1.36414	-1.82884		0.00388348	0.0070835	0.366774
	STM14_2440		+			-1.12213	1.86277	1.65227		1.62468e-06	0.0031544	0.00886286
STM1891	STM14_2300.J	znuA				-1.89704	-2.17199	1.06891		0.378699	1.49773e-06	0.438845	high-affinity zinc transporter periplasmic component
STM2126	STM14_2624.J	mdtA [D]				-1.04975	1.22338	1.06859		0.0118082	0.0465544	0.133759	multidrug efflux system subunit MdtA
STM0486	STM14_0571	recR				-1.92	-2.496	1.06849		0.231414	2.55609e-07	0.226656	recombination protein RecR
STM2241	STM14_2769	sspH2				-1.14092	-1.10402	1.06848	4.99	0.0868095	0.00784423	0.541213	leucine-rich repeat-containing protein
STM2949	STM14_3554	ptpS				-1.60006	-1.43203	1.06832		0.160728	0.00048993	0.491466	putative 6-pyruvoyl tetrahydrobiopterin synthase
STM0681	STM14_0793	nagD				-1.11846	-1.62849	1.06794		0.111839	0.000820917	0.0970865	UMP phosphatase
STM0970	STM14_1096.J	pflA				1.72905	1.3355	1.06785		0.25739	0.000357786	0.289553	pyruvate formate lyase-activating enzyme 1
STM3918	STM14_4716.J	rfe				1.78378	1.9153	1.06784		0.181769	1.06986e-05	0.533552	undecaprenyl-phosphate N-acetylglucosaminyltransferase
	STM14_4533					1.12787	1.71095	1.06778		0.0700199	0.00990771	0.251838
STM1153	STM14_1320	msyB		+		1.9768	2.6786	-2.0008		0.00101077	2.98591e-06	0.27974	hypothetical protein
PSLT032.1N	STM14_5555.L					-1.04144	1.08171	1.06681		0.197598	0.146054	0.509808	hypothetical protein
STM0989	STM14_1119	mucF				-1.02072	-1.17758	1.0666		0.360525	0.0367644	0.338793	hypothetical protein
STM1157	STM14_1325	yceI				-1.18182	-1.12022	1.06647		0.172897	0.0251385	0.545593	hypothetical protein
	STM14_1687.P					1.12944	1.03881	1.06631		0.318312	0.0514752	0.470436
STM1048.1N /// STM2589	STM14_3172					1.49157	1.49627	1.06623		0.135984	1.00047e-06	0.606709	hypothetical protein /// host specificity protein-J-like
STM1339	STM14_1626	ihfA				2.06801	1.31558	-1.17683		7.20982e-05	6.026e-07	0.0145183	integration host factor subunit alpha
STM3443	STM14_4146	bfr		+		1.72846	3.36564	-2.00297		0.00367167	1.99323e-07	0.0201311	bacterioferritin
	STM14_0416.J					1.1285	1.05276	1.06528		0.252135	0.0155904	0.424588
STM1484	STM14_1793					2.06452	3.05267	-1.16441		0.282106	4.62136e-08	0.0961267	putative protease
STM1758	STM14_2125	rtT				-1.6005	-1.20292	1.06524		0.199988	0.0329879	0.462676
STM0469	STM14_0553	rpmE2				2.06329	1.82342	1.00736		0.236623	3.27216e-07	0.413797	50S ribosomal protein L31 type B
	STM14_4468.R					1.1243	-1.17264	1.06457		0.241966	0.140571	0.285491
STM1683	STM14_2033	tyrR				1.33616	1.49377	1.06454		0.0488667	1.11792e-05	0.358608	DNA-binding transcriptional regulator TyrR
	STM14_0511.J					1.00454	-1.17856	1.0643		0.327575	0.0616075	0.341129
STM0592	STM14_0690	fepD				1.85852	1.75933	1.06421		0.241438	1.53551e-08	0.484121	iron-enterobactin transporter membrane protein
STM3593	STM14_4322	yhiQ				2.06324	2.21358	-1.37545		0.0642602	5.89136e-05	0.565223	putative methyltransferase
STM3543	STM14_4266	gntR				1.06376	-1.12214	1.06409		0.328628	0.131747	0.385299	gluconate operon transcriptional repressor
	STM14_3235					2.06151	2.16273	1.00682		0.330979	9.00157e-06	0.57262
STM3707	STM14_4467	yibD				-1.30547	-1.38767	1.06403		0.25564	1.68007e-05	0.468944	putative glycosyl transferase
STM3264	STM14_3946	yraM				-1.67	-2.2083	1.06378		0.140197	4.78431e-08	0.0946734	putative transglycosylase
STM0231	STM14_0273	dnaE				-1.88822	-2.19254	1.06376		0.350882	3.99435e-07	0.385417	DNA polymerase III subunit alpha
STM3740	STM14_4505.J	gmk				2.06048	1.58024	1.00315		0.184545	0.000142903	0.348372	guanylate kinase
	STM14_2730.J					1.12127	1.33161	1.06324		0.0160121	0.000491826	0.193568
STM0589	STM14_0687	fepE				-1.00731	-1.13896	1.0625		0.378886	0.0739548	0.430325	ferric enterobactin transport protein FepE
STM4256	STM14_5114	ssb				1.12781	1.21994	1.06227		0.1762	0.0237701	0.518003	single-stranded DNA-binding protein
	STM14_2243					2.05683	-1.0164	-1.0639		0.0121609	0.00618899	0.0653412
STM0813	STM14_0943	ybhP				2.05552	1.62266	-1.42695	3.04	0.000982239	1.71436e-05	0.314165	putative cytoplasmic protein
STM1721	STM14_2084	trpH				2.05276	1.98039	1.04263		0.295942	8.034e-09	0.543796	hypothetical protein
STM4381	STM14_5263	ulaR [D]				1.40729	1.15185	1.06161		0.297909	0.00578067	0.344459	transcriptional repressor UlaR
	STM14_0040					1.31764	1.50773	1.06141		0.180561	0.00365711	0.485272
	STM14_2954.J					1.15327	1.19727	1.06115		0.215609	0.021924	0.573034
STM1020 /// STM2620	STM14_3207					2.05089	3.18321	1.43185		0.000175453	1.74692e-07	0.103875	hypothetical protein
STM0590	STM14_0688	fepC				1.62538	1.40834	1.06107		0.342703	4.30373e-06	0.307375	iron-enterobactin transporter ATP-binding protein
	STM14_2294					1.178	-1.05466	1.06088		0.212437	0.0655339	0.154218
	STM14_1727.P					2.04806	1.81826	-1.02138		0.220007	5.93441e-06	0.47147
STM2493	STM14_3057	perM				-1.31545	-1.4247	1.06025		0.323593	6.68354e-05	0.461635	putative permease
	STM14_1429					2.04787	1.49875	1.16814		0.379669	0.000549134	0.340561
	STM14_5111.J					1.32819	1.19974	1.06019		0.363458	0.00332817	0.466675
STM3978	STM14_4785	yigC				-1.28489	-1.53228	1.06		0.312731	0.000436472	0.349575	3-octaprenyl-4-hydroxybenzoate decarboxylase
	STM14_3096.J					-1.52548	-2.33197	1.05976		0.20993	0.000888223	0.305339
STM4194	STM14_5041.J	yjbD				1.56022	2.11873	1.05974		0.0520889	1.80254e-05	0.229931	hypothetical protein
	STM14_0498		+			1.30747	2.72298	-1.1317		0.0173632	2.17833e-06	0.00842536
STM2182	STM14_2689	lrgB [R]				-1.05867	-1.09484	1.05944		0.243214	0.0450987	0.553132	hypothetical protein
STM3875	STM14_4672	mioC				-1.25138	-1.23784	1.0594		0.289367	0.0260062	0.605018	flavodoxin
STM1223	STM14_1398	potC				-1.66773	-2.05302	1.05926		0.317977	0.00023826	0.438979	spermidine/putrescine ABC transporter membrane protein
STM2638	STM14_3232	rseB				-1.10435	-1.43679	1.05895		0.183239	0.00186113	0.167551	periplasmic negative regulator of sigmaE
	STM14_1422	recT [R]				1.01205	1.15871	1.05854		0.120927	0.0706549	0.431908
	STM14_4192					-1.69223	-2.30287	1.05831		0.214109	1.66743e-05	0.268219
	STM14_1360.J					-1.34883	-1.31362	1.05774		0.26042	0.00611451	0.591187
STM0206	STM14_0246	btuF				-1.0884	-1.34169	1.05773		0.24361	0.00433608	0.232779	vitamin B12-transporter protein BtuF
	STM14_2198					-1.04568	1.25414	1.05758		0.121598	0.0916474	0.362004
	STM14_0413.J					2.04544	2.74283	1.50931		0.000234537	4.02049e-07	0.236499
STM0773	STM14_0898	galM				-1.36809	-1.6718	1.05726		0.253118	1.62833e-05	0.244237	aldose 1-epimerase
STM4557	STM14_5475	holD				-1.23391	-1.65026	1.05699		0.280467	0.013885	0.413081	DNA polymerase III subunit psi
	STM14_4191.P					1.02195	1.23381	1.05696		0.151157	0.0675384	0.432444
	STM14_0654.J2					2.04272	2.62331	-1.02972		0.251539	2.3887e-05	0.40635
	STM14_1593			+		-1.53142	-1.62197	-2.00926		5.42827e-05	0.000290447	0.558216
	STM14_4520					1.21806	1.02634	1.05654		0.328468	0.0622102	0.430109
STM4318	STM14_5192					-1.26406	1.26836	1.05645		0.0180452	0.159685	0.097877	putative acetyltransferase
	STM14_2185.J					2.03403	1.70648	1.15734		0.309271	0.000500208	0.484797
STM4172	STM14_5013	zraP				1.41322	2.15184	1.05641		0.0115186	7.58224e-06	0.0794077	zinc resistance protein
PSLT040	STM14_5563	spvA				2.02884	2.06183	-1.01909		0.357999	1.41889e-06	0.595329	outer membrane protein
	STM14_1923					2.02356	1.13065	-1.2752		0.000188398	0.000181355	0.0319804
STM1164	STM14_1333	yceB				2.02347	1.78693	1.04874		0.353274	1.02162e-05	0.469997	hypothetical protein
STM0450	STM14_0533	lon				-1.96478	-1.05905	1.05558		0.0456642	0.0104433	0.160168	DNA-binding ATP-dependent protease La
STM2218	STM14_2742	oppC				-1.4082	-1.33038	1.05549		0.111015	2.58205e-05	0.49456	putative ABC-type dipeptide/oligopeptide/nickel transport system permease component
	STM14_1569					-1.10057	-1.4339	1.05544		0.243214	0.0139983	0.311805
	STM14_5569.J2					1.96861	4.14105	1.0554		0.0157443	3.05401e-06	0.0730468
STM1727	STM14_2090	trpA				-1.46119	-1.35338	1.05517		0.0844701	9.11522e-06	0.443089	tryptophan synthase subunit alpha
STM1301	STM14_1579	mutT [J]				2.02309	1.60479	-1.04108	-3.08	0.14363	0.000118168	0.381537	pyrimidine (deoxy)nucleoside triphosphate pyrophosphohydrolase
STM3802	STM14_4591	dsdA				-1.41792	1.16205	1.05494		0.000106308	0.0136019	0.0029769	D-serine dehydratase
STM2216	STM14_2740	oppA [J]				-1.18743	-1.33633	1.05487		0.366091	0.00151085	0.410065	putative ABC transporter periplasmic binding protein
STM1888	STM14_2296	pykA				-1.8875	-1.9316	1.05476		0.287795	2.04485e-06	0.588694	pyruvate kinase
STM2304	STM14_2842	pmrD				1.40678	1.24779	1.05465		0.367631	0.00228323	0.459262	polymyxin resistance protein B
STM4409	STM14_5296	ytfM				-1.13683	1.10395	1.0546		0.0570739	0.142247	0.261683	putative outer membrane protein
STM3654	STM14_4405					-1.25213	-1.0914	1.05428		0.0933954	0.0122933	0.38302
	STM14_5211					1.44012	1.10271	1.05398		0.221544	0.00874862	0.272002
STM4297	STM14_5170	melR				-1.23453	-1.51931	1.05396		0.306155	0.00798313	0.428911	DNA-binding transcriptional regulator MelR
	STM14_3144.P					2.01905	2.35247	1.13139		0.056488	1.11594e-06	0.429474
STM0214	STM14_0254	glnD				1.13464	-1.16399	1.05385		0.143643	0.141531	0.132983	PII uridylyl-transferase
STM1755	STM14_2121	ychJ				-1.86706	-2.03027	1.05338		0.370261	0.000641216	0.56545	hypothetical protein
STM2671	STM14_3274	yfiR				-1.19788	1.0469	1.05338		0.0925683	0.0912168	0.325942	putative periplasmic protein
	STM14_2416.J					1.39507	1.5567	1.05313		0.250204	0.00733985	0.54066
STM2192	STM14_2702	yeiB				1.45401	1.4064	1.05312		0.283034	6.29394e-05	0.565335	hypothetical protein
STM2403	STM14_2956	glk				-1.6786	-2.26432	1.05298		0.153373	8.04368e-07	0.164452	glucokinase
	STM14_3985.R					2.01767	1.39938	-1.20859		0.0881627	0.0081505	0.414384
STM4131	STM14_4966	murI				1.55254	1.07841	1.05294		0.110904	0.00284535	0.124073	glutamate racemase
STM0368	STM14_0431	prpB				1.25761	2.0082	1.05277		0.00416419	1.36573e-05	0.035686	2-methylisocitrate lyase
STM4081	STM14_4906	tpiA				-1.03464	-1.7516	1.05269		0.00938964	0.000166787	0.0111644	triosephosphate isomerase
STM3862	STM14_4657	glmU				-1.99895	-2.26166	1.05268		0.365075	1.04154e-05	0.49456	bifunctional N-acetylglucosamine-1-phosphate uridyltransferase/glucosamine-1-phosphate acetyltransferase
STM3651	STM14_4401					2.01719	2.62653	1.09926	3.03	0.080078	7.93861e-06	0.353296	putative acetyltransferase
STM0308	STM14_0364	yafV				1.41428	2.61067	1.05216		0.00251763	1.95305e-06	0.0210762	hypothetical protein
	STM14_2102					2.01379	2.20814	-1.02669		0.332025	1.31897e-07	0.472134
STM1099	STM14_1247	hpaB				-1.26424	-1.30173	1.05212		0.274342	0.000682946	0.57011	4-hydroxyphenylacetate catabolism
	STM14_3405.RJ					-1.10619	1.09416	1.05144		0.100189	0.15508	0.349633
STM1597	STM14_1934.R	betB [J]		+		-2.30725	-1.30717	-2.01372		0.000109757	7.27939e-07	0.00859186	gamma-aminobutyraldehyde dehydrogenase
STM0956	STM14_1078	cydC				-1.83379	-1.96009	1.05113		0.335553	2.15075e-07	0.501686	cysteine/glutathione ABC transporter membrane/ATP-binding component
	STM14_4352					1.48246	1.73417	1.05077		0.232606	0.00393408	0.508419
	STM14_3631					2.01033	1.34154	-1.36184		0.00680151	0.00138966	0.263801
	STM14_1939					2.01029	1.73824	-1.35514		0.00996617	4.66666e-05	0.468054
STM2929	STM14_3532	ispF				-1.98835	-2.65216	1.04975		0.165502	1.25598e-07	0.191369	2-C-methyl-D-erythritol 2,4-cyclodiphosphate synthase
STM0220	STM14_0261.RJ	dxr				-1.32027	-1.77008	1.0496		0.0977905	4.11964e-06	0.0854536	1-deoxy-D-xylulose 5-phosphate reductoisomerase
STM4119	STM14_4954	ppc				-1.64947	-1.45233	1.04956		0.11776	2.99971e-05	0.418177	phosphoenolpyruvate carboxylase
STM1856.1N	STM14_2248					-1.24064	1.00997	1.04955		0.116092	0.0688812	0.35654	hypothetical protein
	STM14_4213.J					1.05499	-1.08483	1.04924		0.345194	0.146869	0.457526
STM2255	STM14_2784	napC				-1.29599	-1.34607	1.04918		0.316578	0.0018343	0.570376	cytochrome c-type protein NapC
	STM14_2911					1.09501	-1.05739	1.04894		0.345344	0.147648	0.486846
	STM14_0659					1.34377	-1.15403	1.04894		0.0663479	0.0755949	0.0818715
STM1810	STM14_2188					2.00954	3.50544	-1.30618		0.359042	1.16503e-07	0.0513638	putative cytoplasmic protein
	STM14_1538.P	IsrE [P]				1.25842	1.32365	1.04879		0.269471	0.0150584	0.574017
STM3297	STM14_3982	rrmJ				2.0087	2.9923	-1.6573		0.155059	0.00110185	0.430109	23S rRNA methyltransferase J
	STM14_1447					2.00442	1.64722	-1.05646		0.0377204	2.87188e-07	0.237195
	STM14_5288					-1.16168	1.54257	1.04849		0.0775682	0.0843384	0.225834
STM0568	STM14_0663	pheP				-1.41165	-1.62292	1.04839		0.314049	9.3574e-06	0.341985	phenylalanine transporter
STM3985	STM14_4791	yigZ				-1.39014	-1.61937	1.04832		0.330331	0.000734121	0.449507	hypothetical protein
STM0087	STM14_0106	folA				-1.18248	-1.3915	1.04816		0.312005	0.00547828	0.4101	dihydrofolate reductase
	STM14_1245		+	+		-2.03489	1.02172	-2.22763		0.0063229	0.00393919	0.0430845
STM3724	STM14_4486	kdtA				-1.94776	-2.25604	1.04785		0.337646	8.67485e-06	0.464982	3-deoxy-D-manno-octulosonic-acid transferase
STM0560	STM14_0654					-1.07715	1.13561	1.0477		0.0818893	0.128066	0.307375
STM2650	STM14_3247	yfiP				1.60298	1.82387	1.04767		0.115323	3.65811e-06	0.410065	putative cytoplasmic protein
STM2993	STM14_3608	recD				-1.39489	-1.50355	1.04753		0.350899	8.3843e-06	0.459969	exonuclease V subunit alpha
STM2011	STM14_2496					1.0294	-1.11529	1.04739		0.328468	0.109629	0.41105	putative cytoplasmic protein
STM2966	STM14_3575.P	csrB				-1.19339	-1.21249	1.04713		0.225247	0.000597424	0.582206
STM1077	STM14_1222	yccT				2.00156	1.82623	-1.07939		0.0303113	6.6033e-09	0.384774	hypothetical protein
STM2934	STM14_3538	cysN				1.00451	1.01396	1.04684		0.0949479	0.129849	0.584377	sulfate adenylyltransferase subunit 1
STM3208	STM14_3885	gcp				-1.59087	-1.62755	1.04675		0.254646	3.51374e-07	0.570972	putative DNA-binding/iron metalloprotein/AP endonuclease
STM3932	STM14_4730	hisR				2.0001	2.96553	-1.3939		0.274342	0.000914337	0.424526
STM3824	STM14_4616.J	torR				-1.25252	1.24907	1.04643		0.0588147	0.160169	0.197285	DNA-binding transcriptional regulator TorR
STM3578	STM14_4306.RJ	tusA				1.67261	1.09947	1.0459		0.173517	0.0150497	0.263619	sulfur transfer protein SirA
STM3342	STM14_4033	sspA				-1.93099	-2.57117	1.04564		0.170671	3.29267e-07	0.213336	stringent starvation protein A
STM3738	STM14_4502	yigC [L]				-2.00058	-2.62805	1.60988		0.0036642	1.93691e-07	0.223429	putative inner membrane protein
STM3846.s	STM14_4641					-1.28475	-1.42811	1.04532		0.357992	0.000326365	0.440828	putative reverse transcriptase
STM1939	STM14_2357					-1.24299	1.50565	1.0453		0.0219026	0.0869111	0.0905716	putative glucose-6-phosphate dehydrogenase
	STM14_5622	traD [N]				-1.20874	1.00175	1.04524		0.0331671	0.0273362	0.201612
STM1459	STM14_1758	nqr5 [J]				-1.66069	-2.25075	1.0452	3.31	0.265985	0.000929974	0.414755	Na(+)-translocating NADH-quinone reductase subunit E
	STM14_4051					-1.06144	-1.06298	1.04502		0.304706	0.103289	0.611378
STM0977	STM14_1105	serC				-2.00114	-2.26299	-1.15108		0.0149704	3.91447e-08	0.393381	phosphoserine aminotransferase
STM4192	STM14_5039					-1.93906	-2.62744	1.04469		0.247912	6.93686e-05	0.376822	putative cytoplasmic protein
	STM14_0887.J					-1.0492	-1.13799	1.04457		0.37376	0.0538321	0.49456
STM1917	STM14_2332	cheB				1.31927	1.1176	1.04401	-3.1	0.293511	0.0106774	0.381331	chemotaxis-specific methylesterase
STM1295	STM14_1573	sppA				-2.00283	-2.47548	1.06527		0.201181	3.74514e-10	0.0968143	protease 4
STM1347	STM14_1635	aroH				-1.88304	-2.1668	1.04385		0.327737	2.74074e-06	0.442036	phospho-2-dehydro-3-deoxyheptonate aldolase
STM1713	STM14_2072	cysB				-1.29459	1.12568	1.0436		0.0040334	0.0525183	0.035686	transcriptional regulator CysB
STM1204	STM14_1378	fhuE				1.77566	1.19956	1.04355		0.0239653	8.36237e-06	0.0255637	ferric-rhodotorulic acid outer membrane transporter
STM1534	STM14_1852	hyaE				-2.00309	-1.61269	-1.5858		0.00256564	5.16206e-06	0.293699	putative hydrogenase
STM4246	STM14_5104	dnaB				-1.93382	-2.14949	1.04329		0.349811	2.87127e-08	0.41105	replicative DNA helicase
PSLT036	STM14_5559					1.26284	1.58886	1.04324		0.0659317	0.000288758	0.257059	putative transposase
STM3577	STM14_4305	tcp				1.38271	-1.16784	1.04317	-4.59	0.0386312	0.0641559	0.0529058	methyl-accepting transmembrane citrate/phenol chemoreceptor
STM0635.S	STM14_0741	lipB				1.09307	-1.08064	1.04299		0.308474	0.155792	0.435063	lipoyltransferase
STM1663	STM14_2010	ynaI				-1.12116	-1.15713	1.04288		0.30966	0.019791	0.569867	putative integral membrane protein
STM0867	STM14_1017	ybjI				-1.20459	-1.06408	1.04285		0.105564	0.0191593	0.385417	putative hydrolase
STM2382	STM14_2931	yfcA				-1.82052	-1.74043	1.04282		0.204982	8.88842e-07	0.545593	hypothetical protein
	STM14_2450.R		+			-1.22942	1.69075	1.67222		3.78195e-06	0.0262038	0.015215
	STM14_2487.J					1.11144	1.3116	1.04258		0.0871501	0.00560402	0.325942
STM0513	STM14_0603	ybbB				1.8125	1.66101	1.04203		0.374975	2.39193e-06	0.477126	tRNA 2-selenouridine synthase
STM0992	STM14_1122	mukF				-2.0037	-2.0544	-1.39449		0.000856232	1.29946e-07	0.580383	condesin subunit F
	STM14_0683.J					1.63614	1.49156	1.04152		0.36832	3.65576e-05	0.480571
STM1243	STM14_1495					-1.04496	-1.4048	1.04149		0.174218	0.0168761	0.238128	cold shock-like protein
STM0503	STM14_0591	ybbM				-1.03747	-1.26104	1.04127		0.208481	0.0129684	0.231446	putative transport protein
STM4492	STM14_5389.R					-1.17532	-1.2352	1.04117		0.319511	0.000574244	0.494936	putative cytoplasmic protein
	STM14_3273					1.14186	1.17884	1.04115		0.301341	0.0566082	0.591187
PSLT111	STM14_5628	finO				1.28883	2.1735	1.04113		0.00266073	4.21501e-06	0.0209606	conjugal transfer fertility inhibition protein FinO
STM1892.S	STM14_2301.RJ	znuC				1.23205	1.2524	1.04113		0.284263	0.0101422	0.595629	high-affinity zinc transporter ATPase
STM2181	STM14_2688	lrgA				-1.06975	1.02018	1.04097		0.103187	0.114484	0.419019	hypothetical protein
STM0730	STM14_0849	gltA				1.3321	1.16028	1.04081		0.328468	0.0130372	0.458616	type II citrate synthase
STM0004	STM14_0004	thrC				-1.3886	-1.19599	1.04079		0.106937	0.00132891	0.36206	threonine synthase
STM0421	STM14_0499	yajO	+			3.41523	7.07535	-1.03845		0.012164	1.59516e-09	0.0234036	putative oxidoreductase
	STM14_0750.J					-1.26832	-2.1226	1.04046		0.149543	0.00385465	0.245019
	STM14_5018					1.12514	1.27029	1.03995		0.0461159	0.00052886	0.275011
	STM14_1453					1.2864	1.12986	1.03986		0.295806	0.00196065	0.336514
	STM14_3133.J					-1.6439	-2.96577	1.03981		0.201481	0.00341904	0.343691
STM2828	STM14_3416.J	recX				1.20975	1.39836	1.0396		0.139401	0.00240479	0.41105	recombination regulator RecX
	STM14_2023.J					1.09162	1.34268	1.03957		0.165805	0.0315478	0.417275
STM2988	STM14_3603	mltA				-1.75057	-1.82984	1.03956		0.302916	3.01421e-09	0.488446	murein transglycosylase A
STM0500	STM14_0588	ybbJ				1.52644	1.26223	1.03951		0.279404	0.00244758	0.398402	hypothetical protein
	STM14_1615					-1.02302	1.11363	1.03938		0.101481	0.0941062	0.364115
STM1168	STM14_1337	yceH				-2.00648	-1.33015	-1.48336		0.06864	9.5436e-05	0.129097	hypothetical protein
STM4526	STM14_5438	hsdR				-1.00131	1.01445	1.03895	-3.45	0.250287	0.15139	0.591335	type I restriction enzyme EcoKI subunit R
STM4542	STM14_5457	yjjA				1.12432	1.3858	1.03884		0.0354966	0.000807375	0.185768	hypothetical protein
STM4493	STM14_5390					-2.00715	-1.91007	-1.22559		0.0880968	9.56354e-06	0.566265	putative cytoplasmic protein
STM3991 /// STM3396 /// STM3891 /// STM4135 /// STM4179	STM14_4798.J	rrlA				1.16738	1.0706	1.03866		0.36832	0.0354728	0.484759
STM2265	STM14_2795	ada				1.1678	1.20768	1.03842		0.228298	0.00700768	0.56545	O6-methylguanine-DNA methyltransferase/transcription activator/repressor
STM0696	STM14_0813	ybfF				-1.30899	-1.36876	1.03837		0.338836	0.000251623	0.5432	hypothetical protein
STM3647	STM14_4397	yiaF				-2.0073	-1.71957	-1.25598		0.0535564	5.30496e-07	0.343454	putative outer membrane lipoprotein
	STM14_1442					1.34431	-1.01782	1.03774		0.0677224	0.0105803	0.0785082
STM3318	STM14_4006	lptA [R]				-1.18739	-1.52119	1.03725		0.254646	0.0112715	0.38935	lipopolysaccharide transport periplasmic protein LptA
STM3722	STM14_4483	rfaG				-1.33103	-1.86127	1.03725		0.0593156	4.36875e-06	0.0718583	glucosyltransferase I
STM2639	STM14_3233	rseA				1.44224	1.445	1.03717		0.294074	0.000237977	0.611245	anti-RNA polymerase sigma factor SigE
	STM14_2126.J2					1.00036	1.16197	1.03709		0.136105	0.0721438	0.397956
STM0744	STM14_0866	ybgC				-1.19604	-1.2621	1.03682		0.36832	0.0316942	0.574017	acyl-CoA thioester hydrolase YbgC
STM3510	STM14_4227	gntX [D]				-1.4816	-1.43136	1.03665		0.262428	0.000285701	0.574017	gluconate periplasmic binding protein
STM4471	STM14_5366	miaE				1.05551	1.2158	1.03663		0.20993	0.0611918	0.477265	hydroxylase
	STM14_0978.J					-1.00688	1.3477	1.03657		0.0165166	0.0101857	0.0927472
	STM14_1434	ead [R]				1.01766	-1.06545	1.03645		0.367183	0.121203	0.457452
STM4188.S	STM14_5035	metH				-2.00892	-1.69807	-1.3131		0.000478439	5.00962e-10	0.0944801	B12-dependent methionine synthase
	STM14_5132					1.50087	1.56094	1.03614		0.292548	0.00102994	0.582737
STM3103	STM14_3747	yggV				-2.01004	-2.1275	-1.06579		0.181386	8.04368e-07	0.545593	putative deoxyribonucleotide triphosphate pyrophosphatase
STM3861	STM14_4656	glmS				-2.01158	-2.86756	1.34902		0.101226	2.87152e-08	0.0969355	glucosamine--fructose-6-phosphate aminotransferase
STM4243	STM14_5100	yjbN				-1.37714	-1.23582	1.03571		0.162718	0.00125586	0.450627	tRNA-dihydrouridine synthase A
	STM14_0254.J					1.18972	1.29572	1.03567		0.293	0.0449369	0.56318
STM3922	STM14_4720	rffG				-1.64548	-1.88465	1.03559		0.250204	2.637e-08	0.263619	dTDP-glucose 4,6-dehydratase
STM1756	STM14_2122.J	purU				-1.52101	-1.07776	1.03523		0.112243	0.0213781	0.297362	formyltetrahydrofolate deformylase
STM1654	STM14_2000	ydaO				-2.01296	-2.60326	1.39581		0.0112704	9.32437e-09	0.143387	C32 tRNA thiolase
STM2434	STM14_2992					1.49116	-1.28024	1.03508		0.0570387	0.104912	0.0989688	putative cytoplasmic protein
STM3298.S	STM14_3983.RJ	yhbY				1.10197	-1.32818	1.03498		0.154991	0.0875181	0.244269	RNA-binding protein YhbY
STM1893	STM14_2302	znuB				-1.20391	-1.41843	1.03496		0.192027	3.58247e-05	0.194428	high-affinity zinc transporter membrane component
	STM14_3326					1.20103	1.61415	1.03489		0.0696212	0.00128678	0.229793
STM0776	STM14_0901	galE				1.0874	1.1975	1.03469		0.238579	0.0517104	0.517769	UDP-galactose-4-epimerase
STM0841	STM14_0981	ybiU				1.08521	1.05435	1.03465	3.04	0.337132	0.079459	0.580594	putative cytoplasmic protein
	STM14_1827					1.77491	-1.04368	1.03459		0.103632	0.0317933	0.180523
STM1805	STM14_2182	fadR				1.22824	1.44586	1.03455		0.0172643	3.49178e-06	0.135712	fatty acid metabolism regulator
STM1773	STM14_2143	sirB1				-1.69069	-2.23942	1.0339		0.0714913	2.47031e-08	0.083156	putative transcriptional regulator
STM3751	STM14_4517	selC				1.58154	1.54356	1.03386		0.35407	0.00302488	0.59616
STM1689	STM14_2039	pspB				1.12558	-1.25956	1.03365		0.0871521	0.0909907	0.123163	phage shock protein B
STM2365	STM14_2913	folC				-2.01318	-2.17177	1.00053		0.293799	3.65059e-07	0.509808	bifunctional folylpolyglutamate synthase/ dihydrofolate synthase
STM1887	STM14_2295	hexR				-1.49352	-1.47754	1.03323		0.250141	4.33697e-06	0.594456	DNA-binding transcriptional regulator HexR
STM1044	STM14_1184	sodC_1				1.41574	1.88085	1.03298		0.104459	0.000236509	0.291411	superoxide dismutase precursor
STM2330	STM14_2873	lrhA				-1.15628	1.08472	1.03298		0.0602741	0.115205	0.224498	NADH dehydrogenase transcriptional repressor
STM1644	STM14_1988	ydbL				1.23395	1.28796	1.0328		0.293511	0.0162308	0.578304	putative periplasmic protein
STM4003	STM14_4814	yihI				1.1275	1.06029	1.03272		0.378132	0.0736568	0.549009	hypothetical protein
	STM14_1983.J					1.27362	1.48951	1.03269		0.221139	0.00813841	0.478589
STM3151	STM14_3816	yghW				-1.38785	-1.49671	1.03265		0.369882	0.000564656	0.523609	putative cytoplasmic protein
STM2956	STM14_3564	relA				1.21321	1.42995	1.03261		0.0606948	0.000117936	0.251098	GDP/GTP pyrophosphokinase
STM2019	STM14_2507	cbiP				-2.01873	-1.35854	-1.51376		0.0210065	1.0169e-05	0.0785082	cobyric acid synthase
STM1774	STM14_2144	sirC				-1.52669	-1.6482	1.03189		0.369882	0.000469719	0.543706	putative transcriptional regulator
	STM14_1430					1.81723	2.86607	1.03182		0.0663805	1.43838e-05	0.195192
STM2088	STM14_2582	rfbX				-1.37051	-1.39405	1.03169		0.317582	0.000130754	0.59094	putative O-antigen transferase
	STM14_2359.J					1.00262	1.70598	1.03158		0.0678498	0.023528	0.19336
STM0192	STM14_0229	fhuC				1.13036	1.14112	1.03154		0.191199	0.00108617	0.589425	iron-hydroxamate transporter ATP-binding subunit
STM0213	STM14_0253	dapD				-1.63299	-1.07639	1.03129		0.0495355	0.00624488	0.161439	2,3,4,5-tetrahydropyridine-2,6-carboxylate N-succinyltransferase
	STM14_0509					-1.14096	1.34382	1.03108		0.100189	0.105161	0.258983
STM3030	STM14_3660					-1.3694	1.09248	1.031		0.0122263	0.0323922	0.0628423	hypothetical protein
STM1700	STM14_2053	fabI				-2.01883	-3.10473	1.49891		0.0909716	9.36359e-07	0.154792	enoyl-(acyl carrier protein) reductase
STM3370	STM14_4064	cafA				-1.35342	-1.80383	1.03066		0.0523315	7.77398e-07	0.0643309	ribonuclease G
	STM14_4196.J					-1.57744	-2.05195	1.03056		0.100922	2.55085e-07	0.129022
STM2670	STM14_3271	aroF				-1.07088	1.3496	1.02973		0.00934584	0.0216646	0.0521257	phospho-2-dehydro-3-deoxyheptonate aldolase
STM2482	STM14_3045	yffB				-1.085	-1.1355	1.02966		0.362836	0.0300866	0.541213	hypothetical protein
	STM14_4669.J2					-1.85127	-1.89985	1.02941		0.335765	1.96561e-07	0.574017
STM2119	STM14_2615	yegH				1.15976	1.48474	1.02935		0.0309621	0.000233256	0.139651	putative inner membrane protein
STM0145	STM14_0174	nadC				-1.30092	-1.38621	1.02932		0.370825	4.06659e-05	0.476794	quinolinate phosphoribosyltransferase
STM1991	STM14_2413	vsr				-1.0745	1.08876	1.02918		0.113027	0.151698	0.340561	DNA mismatch endonuclease
STM1385	STM14_1679	ttrB				1.05681	-1.12093	1.02848		0.1244	0.0865582	0.125077	tetrathionate reductase complex subunit B
STM2928	STM14_3531	truD				-1.80317	-1.89973	1.02839		0.374975	1.55245e-07	0.520939	tRNA pseudouridine synthase D
STM1426	STM14_1723	ribE				-1.40594	-1.75758	1.02833		0.147608	5.93228e-06	0.199759	riboflavin synthase subunit alpha
STM0136	STM14_0162	secA				-1.27268	-1.75117	1.02826		0.037066	3.42407e-06	0.0514082	preprotein translocase subunit SecA
	STM14_2349					1.16927	1.13081	1.02803		0.327164	0.000834414	0.514503
STM0008	STM14_0008	mogA				1.06416	1.44833	1.02784		0.0231132	0.00200007	0.101665	molybdenum cofactor biosynthesis protein
STM1462.S	STM14_1762	ydgJ				-1.41488	-1.21232	1.02751		0.105232	0.000446862	0.32186	putative oxidoreductase
	STM14_2959					1.28484	-1.02886	1.0273		0.111839	0.0336988	0.163516
STM3472	STM14_4179	ppiA				-2.02002	-1.94257	1.13204		0.15624	2.87562e-05	0.583127	peptidyl-prolyl cis-trans isomerase A (rotamase A)
STM3466	STM14_4173	crp				-2.02023	-1.80334	-1.55199		4.36742e-05	1.98774e-08	0.352792	cAMP-regulatory protein
	STM14_1480.J3					1.68722	1.67805	1.02644		0.324242	6.22522e-06	0.606242
	STM14_2750					-1.10028	1.2678	1.02584		0.150887	0.113675	0.345348
STM0259	STM14_0304	yafE				1.21291	1.94989	1.02565		0.00640593	2.47327e-05	0.0324959	putative methyltransferase
STM1695	STM14_2045	sapD				-1.88596	-2.4142	1.02564		0.0945131	9.32437e-09	0.127785	peptide transport protein
STM0535	STM14_0625	lpxH				-2.02181	-2.07552	-1.19266		0.154871	0.000179512	0.595629	UDP-2,3-diacylglucosamine hydrolase
STM4270	STM14_5136	cidR [R]				1.67063	1.67177	1.02484		0.267353	1.64298e-08	0.611378	putative transcriptional regulator
STM0835	STM14_0975	mntR				-1.06119	-1.42794	1.02449		0.0688202	0.00202811	0.101665	manganese transport regulator MntR
STM1679	STM14_2027	mppA				-1.06933	1.20764	1.02445		0.0350169	0.0672423	0.13884	periplasmic murein tripeptide transport protein
STM2584	STM14_3164.R	gogB				-1.03129	1.21211	1.02444		0.0227847	0.0285679	0.110699	leucine-rich repeat-containing protein
STM0453	STM14_0537	comE [J]				-1.35598	-1.1919	1.02438		0.116872	0.000514013	0.346332	putative DNA uptake protein
STM3570	STM14_4298	ftsE				-1.40462	-1.57726	1.02421		0.317518	0.000564366	0.4824	cell division protein FtsE
	STM14_1020.P	RybB [P]				-1.43555	1.08764	1.02411		0.0654499	0.0571352	0.184138
STM4416	STM14_5304	mpl				-2.02291	-2.48716	1.03896		0.256574	1.30082e-06	0.361619	UDP-N-acetylmuramate/L-alanyl-gamma-D-glutamyl-meso-diaminopimelate ligase
	STM14_0958					-1.14278	1.18459	1.02401		0.0121092	0.127859	0.0629771
	STM14_0057					-1.15886	1.12765	1.02387		0.171325	0.151345	0.38302
STM4226	STM14_5080	psiE [R]				-1.13425	-1.01079	1.02371		0.145178	0.0589542	0.394878	phosphate-starvation-inducible protein PsiE
STM3173	STM14_3845	plsC				-1.42716	-1.40601	1.02329		0.313323	0.000450654	0.595599	1-acyl-sn-glycerol-3-phosphate acyltransferase
STM4083	STM14_4908	yiiR				1.2839	2.28984	1.0232		0.0159033	7.89047e-05	0.0605515	putative inner membrane protein
STM3305	STM14_3992	ispB				1.47787	1.83736	1.02286		0.0368268	3.5218e-07	0.149023	octaprenyl diphosphate synthase
STM3094	STM14_3738.R	rsmE [D]				-1.25863	-1.84743	1.02258		0.0910535	0.000346952	0.156374	16S ribosomal RNA methyltransferase RsmE
STM1674	STM14_2021					1.00544	1.41828	1.02247		0.000424646	0.000110653	0.00517359	putative regulatory protein
STM3147	STM14_3811	hybC				-1.51722	-1.25557	1.02238		0.0808541	0.000102598	0.250549	hydrogenase 2 large subunit
STM1688	STM14_2038	pspC				1.25127	-1.11805	1.02189		0.111792	0.101037	0.190155	DNA-binding transcriptional activator PspC
STM3752	STM14_4519					1.26489	1.61157	1.0214		0.0392005	2.4427e-05	0.145535	putative cytoplasmic protein
STM0356	STM14_0416	nanT [J]				-1.82719	-1.58009	1.02123	4.71	0.203749	6.10647e-05	0.446932	putative inner membrane protein
STM3496	STM14_4209	yrfG				1.79932	1.03784	1.02122		0.0465927	0.00475734	0.0905716	putative hydrolase
STM2447	STM14_3005	yfeY [R]				-1.59426	-1.51597	1.02101		0.145178	1.57053e-08	0.453304	hypothetical protein
STM2979	STM14_3593	fucR				-2.02315	-1.38106	-1.42815		0.00714604	5.44901e-08	0.0123361	DNA-binding transcriptional activator FucR
STM0367	STM14_0429	prpR				-2.02494	-1.05471	-1.77564		0.0783357	0.00430518	0.0913392	prp operon regulator
	STM14_1249					-1.31803	-1.40292	1.02045		0.355656	0.000903825	0.533415
STM1739	STM14_2103	cls				-1.13766	-1.55892	1.02024		0.0910528	0.00114258	0.153051	cardiolipin synthetase
	STM14_3298.P	IsrL [P]				-1.2559	1.62079	1.01997		0.0915396	0.102016	0.217375
STM2098	STM14_2592	galF				-1.46318	-1.79912	1.0197		0.1946	3.23069e-05	0.309856	UTP--glucose-1-phosphate uridylyltransferase subunit GalF
STM3881	STM14_4678	rbsD				-1.00613	1.59172	1.01967		0.0227847	0.0076416	0.0803274	D-ribose pyranase
STM4335	STM14_5215	ecnA				-1.48103	-1.30691	1.01875		0.230621	0.00218356	0.475899	putative entericidin A precursor
STM2496	STM14_3060	dnaA [R]				-1.43917	-1.39793	1.01874		0.28419	5.19185e-05	0.570361	DNA replication initiation factor
	STM14_5212					-1.06161	1.46616	1.01846		0.0259827	0.0228279	0.0888896
STM4410	STM14_5297	ytfN				-1.29617	-1.0744	1.01844		0.0282566	0.000736792	0.122087	putative periplasmic protein
STM4235	STM14_5092	plsB				-2.02653	-2.49358	1.24007		0.0867058	1.15126e-08	0.214512	glycerol-3-phosphate acyltransferase
STM1842	STM14_2228	kdgR				1.4659	1.18217	1.01818		0.198999	0.00324263	0.326669	putative transcriptional repressor
	STM14_4488.J					-1.10626	1.11302	1.01802		0.0749262	0.156516	0.223403
STM2667	STM14_3268	pheA				-2.02841	-1.48808	-1.15356		0.340331	9.89861e-08	0.0513638	bifunctional chorismate mutase/prephenate dehydratase
STM0692	STM14_0807	tcuR [R]				-1.01214	-1.34103	1.01771		0.119742	0.0215836	0.20468	putative transcriptional regulator
STM3731	STM14_4493.RJ	dut				-2.0306	-2.44536	1.16344		0.2529	3.47224e-07	0.353087	deoxyuridine 5'-triphosphate nucleotidohydrolase
STM2554	STM14_3132	hcaT				-1.32645	-1.25927	1.01756		0.279006	0.00219809	0.545975	putative 3-phenylpropionic acid transporter
	STM14_1435					-1.11338	-1.13298	1.0172		0.357038	0.0237514	0.589926
STM1489	STM14_1800	bioD_2				-1.40752	-1.51019	1.01715		0.352547	0.00238187	0.553716	putative dithiobiotin synthetase
STM0784	STM14_0910.R	ybhA				1.0684	-1.64114	1.01618		0.0101147	0.00545709	0.0243252	phosphotransferase
	STM14_2356.P					1.48796	-1.07848	1.01611		0.115742	0.0586493	0.220272
STM3569	STM14_4297	ftsX				-1.37104	-1.25738	1.01584		0.181386	0.000113496	0.433648	cell division protein FtsX
	STM14_1307					-1.11183	1.17507	1.01579		0.0599361	0.122137	0.176017
	STM14_2070.J					-1.06066	1.08244	1.01558		0.189206	0.148875	0.419752
STM3838	STM14_4632	dnaA				-1.4334	-1.68448	1.01549		0.219637	3.22843e-05	0.355794	chromosomal replication initiation protein
STM0728	STM14_0847	nei				-1.13335	1.26952	1.01541		0.0284801	0.0866944	0.094153	endonuclease VIII
STM2073	STM14_2567	hisC				-1.94863	-2.08835	1.01538		0.317518	1.62678e-08	0.475319	histidinol-phosphate aminotransferase
STM3745	STM14_4510					-1.72043	-1.69882	1.01525		0.324795	2.23158e-06	0.595329	putative cytoplasmic protein
STM0090	STM14_0109	ksgA				1.40544	1.00142	1.01498		0.117537	0.0281994	0.216092	dimethyladenosine transferase
STM3199	STM14_3874	yqiK				-1.24786	-1.26448	1.01476		0.353459	0.000423178	0.591187	hypothetical protein
STM1023	STM14_1163					1.24537	-1.13558	1.0146		0.0367591	0.0907534	0.0721128	hypothetical protein
STM3382	STM14_4079	panF				-2.03103	-2.17335	1.05657		0.332683	3.07517e-07	0.520364	sodium/panthothenate symporter
STM3010	STM14_3634	aas				-2.03193	-1.87247	-1.1398		0.0467837	7.6662e-10	0.365612	bifunctional acyl-[acyl carrier protein] synthetase/2-acylglycerophosphoethanolamine acyltransferase
STM3046	STM14_3678	ygfX				1.98289	2.3422	1.01392		0.111839	1.94449e-08	0.288871	putative inner membrane protein
PSLT048	STM14_5571	tlpA				-2.03392	-1.38338	1.32533	2.78	0.000230131	1.20008e-05	0.0944801	alpha-helical coiled-coil protein
STM2108	STM14_2603	wcaG				-1.15684	-1.17007	1.01382		0.344106	0.000756972	0.587484	GDP-fucose synthetase
STM4228	STM14_5082	malF	+	+		-2.37855	-1.14894	-2.13916		4.05665e-06	2.68849e-08	0.00013245	maltose transporter membrane protein
STM4346	STM14_5227	yjeO				1.16258	1.16584	1.01375		0.339518	0.00953284	0.608814	putative inner membrane protein
STM2931	STM14_3534	ftsB				-1.74779	-1.99199	1.0137		0.320752	0.000626202	0.523609	cell division protein FtsB
	STM14_5073.J					1.83693	1.088	1.01367		0.123603	0.0161906	0.240184
	STM14_3212					-1.18342	1.02394	1.01334		0.127639	0.0704457	0.306115
PSLT069	STM14_5590	psiB				1.27249	1.23682	1.0131		0.378132	0.00276358	0.576116	plasmid SOS inhibition protein B
STM2238	STM14_2765					-1.96702	-2.1266	1.01284		0.341921	2.39951e-05	0.545975	hypothetical protein
STM4331	STM14_5209.RJ	yjeI				1.14768	1.48446	1.01283		0.101569	0.00278503	0.248811	putative outer membrane lipoprotein
STM4355.S	STM14_5236.J	yjeS				1.22521	1.21978	1.01243		0.353242	0.00344895	0.606709	putative FeS protein
	STM14_3555.RJ2					1.37999	1.194	1.0124		0.23056	0.0019394	0.385677
	STM14_1732.J					-1.01613	1.03638	1.01171		0.307699	0.151098	0.561271
STM3050	STM14_3683	tex				1.8127	2.22638	1.01147		0.149723	1.97582e-06	0.335306	hypothetical protein
STM1672	STM14_2019.R					1.08346	1.58162	1.01146		0.0579292	0.00444422	0.153859
STM2293	STM14_2830	cinA				1.25362	1.5649	1.01144		0.0372521	9.01598e-06	0.121852	competence damage-inducible protein A
	STM14_1432					1.15937	1.18331	1.01125		0.333504	0.018898	0.591187
	STM14_5044					1.06182	1.29932	1.01121		0.248378	0.0655339	0.47133
STM2972	STM14_3584	xni				1.02295	-1.3279	1.0109		0.100922	0.0345245	0.191648	exonuclease IX
STM0047	STM14_0056	lspA				-1.49385	-1.29821	1.01081		0.220736	0.00142486	0.446552	lipoprotein signal peptidase
STM0640	STM14_0748	mrdA				-1.55952	-1.73483	1.01047		0.281384	1.74293e-05	0.465156	penicillin-binding protein 2
STM3150	STM14_3814	hypO				-1.63195	-1.70281	1.01035		0.350184	1.67422e-06	0.545593	hydrogenase 2 small subunit
STM3302	STM14_3989	yhbE				-1.2407	-1.09829	1.01028		0.269995	0.0469687	0.501686
STM0502	STM14_0590	potA [J]				1.05291	1.01429	1.01016		0.362836	0.122021	0.571511	putative ABC transporter ATP-binding protein YbbL
	STM14_4531			+		-1.93448	-1.07898	-2.02155		0.000407649	0.000127514	0.0155912
STM3568	STM14_4295	rpoH				1.58248	1.66304	1.01003		0.304481	3.46011e-05	0.553716	RNA polymerase factor sigma-32
STM0094	STM14_0114	djlA				1.10716	-1.16726	1.00972		0.114339	0.126669	0.214681	Dna-J like membrane chaperone protein
STM1821	STM14_2203	yoaA				-1.44371	-1.36748	1.00968		0.249985	1.26048e-05	0.499003	putative DNA helicase
	STM14_2768.J					-1.1309	1.31052	1.00954		0.0689885	0.0913829	0.173729
STM2933	STM14_3537	cysC				1.00286	-1.0429	1.00912		0.28314	0.0851645	0.410065	adenylylsulfate kinase
	STM14_3109.J2					1.19548	-1.18689	1.00901		0.164399	0.158775	0.307375
	STM14_4512					1.00563	1.25484	1.00901		0.0523045	0.0141081	0.148855
STM2643	STM14_3240	srmB				-2.03568	-2.31646	1.33905		0.00259684	3.5186e-09	0.317724	ATP-dependent RNA helicase SrmB
STM4101	STM14_4929	metL				-1.4413	-1.55483	1.00875		0.262602	7.0469e-07	0.429017	bifunctional aspartate kinase II/homoserine dehydrogenase II
STM3114	STM14_3761	speC				-1.69491	-1.75937	1.0087		0.346131	9.49633e-08	0.53926	ornithine decarboxylase
	STM14_2674.J					1.33536	1.45594	1.00861		0.256574	0.000417172	0.492556
STM1849	STM14_2236	pqiB [D]				-1.20261	-1.23252	1.0086		0.36556	0.000203968	0.55521	putative inner membrane protein
STM4320	STM14_5195					1.46247	1.18942	1.00842	2.52	0.138257	0.000651031	0.253755	putative regulatory protein
STM2441	STM14_2999	cysA				-1.09394	-1.04782	1.00838		0.217675	0.0171536	0.472581	sulfate/thiosulfate transporter subunit
STM3873.S	STM14_4670	gidB				-2.03573	-1.8837	1.10935		0.139884	1.44967e-05	0.537787	16S rRNA methyltransferase GidB
STM3711	STM14_4472	rfaF				1.00615	-1.21632	1.0082		0.191807	0.0629136	0.343168	ADP-heptose:LPS heptosyltransferase II
STM0747	STM14_0869	tolA				-1.50888	-1.72446	1.00806		0.274512	0.000207954	0.468054	cell envelope integrity inner membrane protein TolA
STM3584	STM14_4312.RJ	nikR				1.30484	1.0374	1.00788		0.212068	0.0470814	0.38302	nickel responsive regulator
STM4147	STM14_4984	secE				-2.03937	-1.83909	-1.12782		0.312127	0.00123635	0.558216	preprotein translocase subunit SecE
STM1996	STM14_2420	cspB				1.4796	2.21518	1.00753		0.0290875	3.47754e-06	0.0853513	putative cold-shock protein
	STM14_5264.J					1.11778	1.07665	1.0075		0.344106	0.0275199	0.544631
STM0814	STM14_0944	ybhQ		+		-2.38712	-1.31532	-2.02526		0.0115282	0.000233812	0.0985588	putative inner membrane protein
STM2120	STM14_2616	asmA				-1.5035	-1.56651	1.00732		0.344106	9.14281e-06	0.548049	putative assembly protein
	STM14_2245.P					1.06547	1.1815	1.00693		0.223477	0.029099	0.447451
STM2186	STM14_2693	gltD [J]				-2.04147	-1.35416	-1.33204	-4	0.0910528	7.03432e-08	0.00911784	putative oxidoreductase
PSLT093	STM14_5611					1.00147	-1.06065	1.0068		0.293691	0.103289	0.477897	OrfF
STM2856	STM14_3452	hypC				-1.35	-1.54594	1.00673		0.1946	2.1961e-05	0.342597	hydrogenase assembly chaperone
STM3837	STM14_4631	dnaN				-2.04379	-2.79128	1.1637		0.370234	1.75908e-08	0.119063	DNA polymerase III subunit beta
STM1915	STM14_2330	cheZ				1.04673	-1.11161	1.00654		0.255611	0.132033	0.45065	chemotaxis regulator CheZ
STM3522	STM14_4241	rtcR				1.136	-1.043	1.00651		0.0665114	0.0600512	0.126865	sigma N
STM4507	STM14_5411	uxuR				1.48466	1.88387	1.00633		0.108097	1.15138e-05	0.246552	DNA-binding transcriptional repressor UxuR
STM2920	STM14_3522	hosA [D]				1.59502	2.00274	1.00543		0.0597687	1.44994e-07	0.153924	putative transcriptional regulator
STM4137 /// STM4136 /// STM0253 /// STM2656 /// STM3992 /// STM4180 /// STM3894 /// STM3393 /// STM3395	STM14_4971.J	murB				1.32402	1.22114	1.00523		0.293943	0.0024526	0.495118	UDP-N-acetylenolpyruvoylglucosamine reductase
	STM14_3884					1.18657	1.42278	1.00509		0.135279	0.000904165	0.295624
STM4138	STM14_4974	birA				-1.0155	1.07662	1.00506		0.260259	0.123006	0.485978	biotin--protein ligase
PSLT100	STM14_5618	traH				-1.47757	-1.34082	1.00461		0.0670434	1.3151e-08	0.183512	conjugal transfer pilus assembly protein TraH
STM0638	STM14_0746	rlpA				-2.04486	-3.79731	1.20357		0.113027	1.3757e-08	0.0171467	rare lipoprotein A
STM2991	STM14_3606	amiC				-2.0472	-1.99551	-1.02868		0.343482	2.43546e-07	0.581535	N-acetylmuramoyl-L-alanine amidase
STM3450	STM14_4154	tusC				-1.463	-1.4219	1.00414		0.355656	0.00566381	0.593582	sulfur relay protein TusC
STM1074	STM14_1219	yccF				-1.01607	-1.66037	1.00378		0.0299307	0.00469566	0.0753002	hypothetical protein
STM0173	STM14_0205	drrB [J]				-1.54954	-1.57349	1.00375		0.370449	1.01215e-05	0.591793	putative transport protein
	STM14_2890					1.12882	1.37928	1.00361		0.119247	0.00242121	0.262088
STM1839	STM14_2225					1.42354	1.42468	1.0036		0.374975	0.00352664	0.61219	hypothetical protein
STM1463	STM14_1763	add				-2.04945	-2.2201	-1.098		0.0565563	2.3835e-08	0.470436	adenosine deaminase
STM1512	STM14_1826	dcp				-1.11751	-1.21423	1.003		0.284612	0.0156769	0.489131	dipeptidyl carboxypeptidase II
STM2854	STM14_3450	hypA_1				-1.39257	-1.13246	1.00294		0.0584714	0.000257896	0.144831	hydrogenase nickel incorporation protein
STM1608	STM14_1946	tehB				1.53515	1.0148	1.00255		0.00268849	0.000222432	0.0102784	tellurite resistance protein TehB
	STM14_5526.J2					1.55111	2.12609	1.0025		0.221139	0.00248726	0.422606
PSLT039	STM14_5562	spvB				1.31075	1.26836	1.00247		0.313023	9.27711e-06	0.519505	hydrophilic protein
STM3666	STM14_4422	hydN				-1.20589	-1.21327	1.00243		0.379018	0.00443861	0.605018	putative oxidoreductase
	STM14_0403					1.26221	1.70036	1.00237		0.0986781	0.000412971	0.216506
STM2354	STM14_2900	hisJ				-2.04984	-1.91543	1.17659		0.0459277	1.69099e-06	0.529864	histidine transport protein
STM4576	STM14_5497	lplA				1.52912	1.33821	1.00208		0.216192	0.000132768	0.400572	lipoate-protein ligase A
STM0137.1N	STM14_0164					1.55997	1.66785	1.00192		0.33292	0.00121355	0.565223
STM0479	STM14_0564					1.58011	1.38057	1.00177		0.176777	1.04674e-05	0.339122	putative transposase
STM3174	STM14_3846	parC				-2.05036	-2.63738	1.04674		0.110904	9.72608e-10	0.0905716	DNA topoisomerase IV subunit A
	STM14_3069					-1.00833	1.42982	1.00126		0.0392671	0.0111398	0.098507
STM2355	STM14_2901	argT				-1.68968	-1.10231	1.00079	3.52	0.177135	0.0305919	0.345497	lysine/arginine/ornithine transport protein
STM2637	STM14_3231	rseC				-1.30474	-1.13178	1.00071		0.20958	0.00773051	0.401659	SoxR reducing system protein RseC
STM1225	STM14_1402	potB				-1.79823	-1.81283	1.00063	3.06	0.373222	4.06554e-06	0.604055	spermidine/putrescine ABC transporter membrane protein
STM1624	STM14_1964					-2.05335	-1.15157	-1.93203		1.54457e-06	2.11444e-08	0.000199916	putative cytoplasmic protein
STM4556	STM14_5473	rsmC				-2.05388	-2.47284	1.21241		0.199132	1.61379e-06	0.401064	16S ribosomal RNA m2G1207 methyltransferase
	STM14_5217.RJ					1.45376	1.31078	1.00043		0.225353	8.62359e-05	0.424403
STM4438	STM14_5329.J	pmbA				-1.08982	1.05053	1.0003		0.213933	0.136807	0.407246	peptidase PmbA
STM2372	STM14_2920					-1.34385	-1.26314	1.00023		0.291648	0.000523906	0.509579	hypothetical protein
STM4193	STM14_5040	rluB [J]				-2.05424	-2.52167	1.11517		0.367209	1.58955e-07	0.307375	23S rRNA pseudouridine synthase F
STM1846	STM14_2233	proQ				-2.05703	-2.47622	1.33368		0.0432701	2.26599e-07	0.345348	putative solute/DNA competence effector
STM2659 /// STM3889 /// STM4132 /// STM4177 /// STM3988 /// STM3398 /// STM0249	STM14_0293	rrsH				1.06006	-1.2329	-1.00012		0.122096	0.0803788	0.255763
	STM14_2100.J					1.21253	1.40991	-1.00024		0.250507	0.00807894	0.457526
STM2071	STM14_2565	hisG				-1.76288	-1.69531	-1.00087		0.318312	1.69475e-07	0.540704	ATP phosphoribosyltransferase
	STM14_4243					1.1112	1.32382	-1.00113		0.293691	0.0628226	0.509808
STM1386	STM14_1680	ttrS				-2.06005	-1.47362	-1.48292		0.00267663	1.12062e-07	0.0402515	sensory histidine kinase
STM3377	STM14_4072	yedY [D]				-1.20773	-1.37542	-1.00117		0.227127	0.00267135	0.432428	putative sulfite oxidase subunit YedY
STM1873	STM14_2278					1.37415	1.02511	-1.00125		0.323823	0.124194	0.549009	hypothetical protein
	STM14_2418.J2					1.13823	1.2938	-1.00138		0.2875	0.0326042	0.498625
STM3061	STM14_3698.RJ	ygfA				1.52229	2.21556	-1.00147		0.0529701	5.1723e-06	0.123341	putative ligase
STM4310	STM14_5184					-2.06097	-1.08116	-1.92393		0.00277212	0.000100125	0.012931	putative inner membrane protein
STM1319	STM14_1603	cedA				1.73018	1.17327	-1.00163		0.133344	0.00749401	0.276559	cell division modulator
STM1920	STM14_2335	cheW				1.48532	1.35589	-1.00163	-2.94	0.297991	0.0019753	0.51971	purine-binding chemotaxis protein
STM3116 /// STM4321	STM14_3765	pheV				-1.21999	-1.10051	-1.00175		0.283294	0.0327185	0.493857
	STM14_2365.RJ					1.3944	1.0909	-1.0019		0.131805	0.00966817	0.276559
STM3915	STM14_4713	trxA				1.74009	1.30204	-1.00199		0.12804	0.000628077	0.269038	thioredoxin
	STM14_4768.J					-1.04421	1.36787	-1.00224		0.1357	0.062495	0.273109
STM2742	STM14_3305					-2.0619	-2.25971	1.14356		0.200593	9.1015e-07	0.502417	putative cytoplasmic protein
STM3928	STM14_4726	wecF				-1.24561	-1.21435	-1.00238		0.350017	0.00150883	0.573034	putative common antigen polymerase
STM2300	STM14_2838	pmrJ [R]				-2.06224	-3.22028	1.44534		0.0770104	2.11492e-08	0.0567827	putative cytoplasmic protein
	STM14_5527.J					1.07151	1.04299	-1.00261		0.323823	0.0600078	0.562975
STM4390	STM14_5274.RJ					-1.27443	-1.16289	-1.00274		0.251539	0.00263532	0.449677	putative cytoplasmic protein
STM0049	STM14_0059	ispH				-2.06235	-1.78466	1.06342		0.12605	5.75727e-06	0.436269	4-hydroxy-3-methylbut-2-enyl diphosphate reductase
	STM14_0740					-1.19742	-1.2188	-1.00368		0.361941	0.0310546	0.597842
	STM14_0630.J					1.06673	-1.28834	-1.00401		0.0584037	0.0513937	0.143387
PSLT063	STM14_5585					1.50494	1.42819	-1.00407		0.24674	4.58822e-07	0.475319	putative cytoplasmic protein
	STM14_3690.R					1.16402	1.06671	-1.00423		0.334247	0.10256	0.569255
STM0963	STM14_1088	serS				-2.06321	-3.56977	1.17761		0.0860564	1.19965e-09	0.00865862	seryl-tRNA synthetase
STM2336	STM14_2879					1.88082	1.85279	-1.0043		0.355582	4.60743e-06	0.595629	hypothetical protein
STM1992	STM14_2414	dcm				1.01896	1.13618	-1.00456		0.260747	0.0714064	0.457452	DNA cytosine methylase
	STM14_5034.J					1.07323	1.56623	-1.00456		0.151921	0.0236818	0.296286
STM0209	STM14_0249	htrA				-2.06399	-1.5017	-1.10506		0.260866	2.12802e-05	0.202792	serine endoprotease
STM0040	STM14_0049	nhaR				-2.06407	-1.93193	-1.19031	2.62	0.167451	3.72015e-05	0.560709	transcriptional activator NhaR
STM3617	STM14_4356	bcsC [J]				-2.06645	-1.58566	-1.29572		0.0593633	2.07103e-07	0.124073	endo-1,4-D-glucanase
STM4068	STM14_4892					-1.04135	-1.26675	-1.00477		0.11228	0.0148304	0.253287	putative regulatory protein
	STM14_0742					1.34322	1.22345	-1.00479		0.242991	0.00133995	0.46547
	STM14_3267.J					-1.09562	-1.12276	-1.00498		0.349279	0.0616075	0.591187
	STM14_0790.J					1.08892	1.15015	-1.0051		0.323823	0.0311714	0.532055
STM3615	STM14_4353	yhjK				-1.11559	-1.26867	-1.00517		0.130638	0.00135205	0.295624	putative phosphodiesterase
STM1604	STM14_1942	prtQ [J]				-1.87619	-1.85844	-1.00519		0.379389	1.25312e-07	0.596808	putative collagenase
STM3153	STM14_3818	yqhA				1.09621	1.3245	-1.00533		0.209389	0.0192904	0.382566	hypothetical protein
STM3913	STM14_4711	gppA				-1.83869	-1.95881	-1.00544		0.246697	1.86775e-08	0.476794	guanosine pentaphosphate phosphohydrolase
STM0746	STM14_0868	tolR				-1.7965	-2.45545	-1.00553		0.00904025	1.553e-09	0.0323199	colicin uptake protein TolR
STM3716	STM14_4477	rfaY				-1.53641	-1.66478	-1.00555		0.297109	0.000209972	0.529434	lipopolysaccharide core biosynthesis protein
STM3262	STM14_3944	gatR-1 [J]				-2.06677	-1.40597	-1.38982		0.119781	3.22843e-05	0.135712	galactitol utilization operon transcriptional repressor
STM4352 /// STM1944 /// STM4353 /// STM4354	STM14_5233	glyV				-1.31545	-1.31705	-1.00647		0.373222	0.0293551	0.61219
STM3717	STM14_4478	rfaJ				-1.41881	-1.88963	-1.0067		0.138137	0.000275166	0.296286	lipopolysaccharide glucosyltransferase
	STM14_0082.J					-1.06473	1.29413	-1.00679		0.0986507	0.061687	0.196028
STM0794	STM14_0920	bioB				-1.12951	-1.21703	-1.00696		0.0606337	3.29186e-06	0.196868	biotin synthetase
STM1515	STM14_1832	ydeI		+		3.1942	4.30899	-2.02908		0.00105318	4.20548e-08	0.295954	hypothetical protein
STM2240	STM14_2767					-1.21942	1.55121	-1.00706		0.00539524	0.0375902	0.0170974	putative cytoplasmic protein
STM0134	STM14_0160	lpxC				1.36339	1.19406	-1.00738		0.154861	0.000487769	0.34194	UDP-3-O-[3-hydroxymyristoyl] N-acetylglucosamine deacetylase
STM3187	STM14_3861	ygiB				-1.13083	1.06965	-1.00749		0.159258	0.122021	0.291282	hypothetical protein
STM2562	STM14_3141	atoC [J]				-1.01966	-1.03813	-1.00749		0.344106	0.125356	0.591793	putative transcriptional regulator
STM2402	STM14_2954	aspC2 [J]				-1.00872	1.39452	-1.00753		0.0183311	0.00391374	0.0445903	aminotransferase
	STM14_4630					-1.03549	1.39292	-1.00778		0.0339086	0.0144058	0.0775771
STM1160	STM14_1329	solA				-1.01951	1.29107	-1.00788		0.0597508	0.0200272	0.12115	N-methyltryptophan oxidase
STM2078	STM14_2572	hisI				-1.88265	-1.9945	-1.00804		0.246154	1.22883e-08	0.488446	bifunctional phosphoribosyl-AMP cyclohydrolase/phosphoribosyl-ATP pyrophosphatase protein
	STM14_0141.J					-1.19704	-1.11849	-1.00812		0.332683	0.0347914	0.541463
STM2955.S	STM14_3563.J					1.49828	2.43243	-1.00815		0.0318013	5.80695e-06	0.0753002	putative transcriptional regulator
STM4344	STM14_5224	yjeA				-1.88548	-1.79493	-1.00852		0.322141	2.0676e-08	0.505598	lysyl-tRNA synthetase
	STM14_0162.P					-1.19407	-1.12829	-1.00858		0.33329	0.0174308	0.53415
STM2678	STM14_3283	corE				-1.57711	-1.60274	-1.00865		0.357272	0.00140176	0.600933	hypothetical protein
STM3977	STM14_4783.J	rfaH				1.22736	1.31745	-1.00895		0.353973	0.0448067	0.576116	transcriptional activator RfaH
STM1526	STM14_1844	yneG				1.01396	1.17738	-1.00901		0.173436	0.0343482	0.300151	putative cytoplasmic protein
STM2984	STM14_3598	csdA				-1.02956	-1.04645	-1.00927		0.343694	0.11557	0.594456	cysteine sulfinate desulfinase
STM3962	STM14_4765	cof [R]				1.12256	1.12308	-1.00938		0.350882	0.0146876	0.612171	putative sugar phosphatase
	STM14_1888.J					-1.10294	1.18501	-1.00938		0.131805	0.12034	0.247127
	STM14_4641.J					1.68128	1.45892	-1.00939		0.216433	0.000127312	0.436214
STM0695	STM14_0811.LJ	ybfE				-1.28897	-1.66053	-1.0094		0.247481	0.0175022	0.465842	LexA regulated protein
STM1457	STM14_1756	rnfC				-2.06739	-2.67975	1.26865		0.125815	4.12866e-08	0.199248	electron transport complex protein RnfC
STM3920	STM14_4718	wecB				-1.05402	-1.06163	-1.00949		0.352892	0.0957763	0.605018	UDP-N-acetyl glucosamine-2-epimerase
	STM14_1485					-1.12992	-1.15945	-1.00962		0.350017	0.0636996	0.594456
	STM14_1437					1.01274	1.75475	-1.00974		0.010737	0.00123352	0.0285198
STM1912	STM14_2326	flhE				-1.55154	-1.14504	-1.01013		0.0586541	0.000395794	0.115637	flagellar protein
STM1249	STM14_1505	pliC				-1.13712	-1.35916	-1.01054		0.245274	0.031847	0.468143	lysozyme inhibitor
	STM14_5549.J					1.26656	1.17015	-1.01086		0.268135	0.00979396	0.510208
STM0864	STM14_1014	deoR				-1.18292	-1.52527	-1.01109		0.131808	0.00338149	0.298396	DNA-binding transcriptional repressor DeoR
STM1226	STM14_1403	potA				-2.07051	-2.15429	1.021	3.23	0.3791	1.17406e-05	0.582206	putrescine/spermidine ABC transporter ATPase protein
STM3891 /// STM4135 /// STM4179 /// STM3396 /// STM3991	STM14_4688.J	rrlC				-1.21802	1.23362	-1.01156		0.316225	0.16014	0.536396
	STM14_3763					-1.26893	1.21832	-1.01178		0.0169912	0.131383	0.0392898
STM2661	STM14_3262	yfiH				1.89421	1.4793	-1.01196		0.0347191	2.96922e-07	0.113707	hypothetical protein
STM2519	STM14_3089	engA				-2.07287	-2.25987	1.08916		0.231651	3.64486e-09	0.430219	GTP-binding protein EngA
STM1365	STM14_1659	ydiJ				-1.70386	-1.6567	-1.01213		0.374975	8.08657e-07	0.569867	putative oxidase
	STM14_1427					1.39197	1.91698	-1.01215		0.0423358	2.16707e-06	0.083985
STM1692	STM14_2042	sapA				-1.58719	-1.92736	-1.01225		0.0764776	2.4027e-07	0.212108	peptide transport protein
STM3290.S	STM14_3973	argG				-1.48808	-1.45297	-1.01225		0.379669	1.35068e-06	0.565223	argininosuccinate synthase
STM2406	STM14_2960					-1.34864	-1.13038	-1.01234		0.0785895	8.96835e-05	0.126865	putative oxidoreductase
	STM14_0232.J2					1.45656	-1.04914	-1.01246		0.0558491	0.0324721	0.149028
STM0779	STM14_0905	modE				1.43308	1.1126	-1.01253		0.0741701	0.00235866	0.198344	DNA-binding transcriptional regulator ModE
STM3524	STM14_4244	glpG				1.25162	1.12289	-1.01266		0.29037	0.0494135	0.528878	intramembrane serine protease GlpG
STM1954	STM14_2372	fliY				1.07829	1.20951	-1.01293		0.281442	0.0310546	0.458616	cystine transporter subunit
STM0146	STM14_0175	ampD				1.30905	1.45155	-1.01305		0.207416	2.23256e-06	0.309191	N-acetyl-anhydromuranmyl-L-alanine amidase
STM2754	STM14_3319					-2.07547	-1.31433	-1.49646		0.107814	0.000231449	0.13879	putative hexulose 6 phosphate synthase
STM4525	STM14_5437	hsdM				-2.07675	-2.86577	1.41818		0.0107358	1.61777e-09	0.0598904	DNA methylase M
STM0111	STM14_0132	leuC				-2.08124	-1.65728	-1.14288		0.297991	4.97237e-09	0.0791943	isopropylmalate isomerase large subunit
STM3538	STM14_4258	glgB		+		1.46087	1.80092	-2.03102		1.74886e-05	1.28689e-05	0.273109	glycogen branching enzyme
STM1156	STM14_1324	yceA				-2.08319	-2.49399	1.2594		0.0876189	1.13108e-07	0.340073	hypothetical protein
	STM14_1189					1.15534	-1.04452	-1.01352		0.112794	0.0892219	0.283974
STM1219	STM14_1394	lolE				-2.08585	-1.83979	-1.1555		0.170106	2.86936e-07	0.41051	outer membrane-specific lipoprotein transporter subunit LolE
STM3359	STM14_4052	mdh				-2.08761	-1.50678	-1.12106		0.309676	0.000256898	0.30018	malate dehydrogenase
STM1432	STM14_1730	ydhO				-2.08771	-3.29007	-1.018		0.0391941	2.98939e-07	0.119064	putative cell wall-associated hydrolase
STM0588	STM14_0686	entF				1.43217	1.51388	-1.01402		0.339518	1.10443e-05	0.511201	enterobactin synthase subunit F
	STM14_5101					1.03305	1.72994	-1.01405		0.134152	0.0287627	0.256523
STM2994	STM14_3609	recB				-1.32577	-1.30505	-1.01414		0.355874	2.71219e-05	0.582737	exonuclease V subunit beta
	STM14_2111.J					-2.09006	-1.16129	-1.64327		0.0168241	1.10328e-05	0.00974697
	STM14_5150					-1.62783	-1.79913	-1.01425		0.290396	0.000514013	0.533455
	STM14_3535.J					-1.37239	1.42923	-1.0145		0.0169912	0.142113	0.0414259
STM0604	STM14_0703	ibrB [R]				1.44003	1.4552	-1.01461		0.353459	2.75668e-05	0.59616	putative transcriptional regulator
	STM14_4283.J					1.28169	1.50317	-1.01462		0.233099	0.000663586	0.386398
	STM14_0247.J					-1.1356	1.72545	-1.01504		0.096319	0.0590313	0.192848
STM1294	STM14_1571.R	ansA				-2.09241	-2.748	1.0669		0.173161	5.87284e-09	0.127785	cytoplasmic asparaginase I
STM3096	STM14_3740.J	algH [D]				-1.52615	-1.79725	-1.01531		0.199376	9.85554e-05	0.42589	hypothetical protein
	STM14_2770.R					1.16118	1.29235	-1.01545		0.307039	0.0143217	0.489729
STM2095	STM14_2589.R	rfbA				-2.09349	-3.76217	1.57413		0.119247	2.50755e-07	0.0673965	dTDP-glucose pyrophosphorylase
	STM14_2941					1.46931	1.60282	-1.01598		0.33674	0.000812619	0.531851
STM3919	STM14_4717	wzzE				-1.18281	-1.09004	-1.01609		0.321442	0.028053	0.494964	lipopolysaccharide biosynthesis protein WzzE
STM1953	STM14_2371	yedO				-1.1318	1.14549	-1.01633		0.107233	0.15279	0.182056	D-cysteine desulfhydrase
STM2837	STM14_3428	srlR				-1.03097	-1.19398	-1.01651		0.0925683	0.0171553	0.268929	DNA-bindng transcriptional repressor SrlR
STM1054	STM14_1196					1.3443	1.24005	-1.0166		0.247362	0.00237905	0.502416	hypothetical protein
STM2131	STM14_2629	baeR				-1.29738	1.0693	-1.0167		0.0812392	0.0520663	0.145281	DNA-binding transcriptional regulator BaeR
STM1465	STM14_1766	malX				1.31441	-1.19109	-1.01676		0.0173628	0.100314	0.0643888
STM1297	STM14_1575	selD				-1.27575	-1.13997	-1.01678		0.279249	0.00666213	0.436581	selenophosphate synthetase
STM0591	STM14_0689	fepG				1.75537	1.44308	-1.01707		0.01732	2.47929e-08	0.0834932	iron-enterobactin transporter permease
STM3462	STM14_4168.J	yheT				1.15666	1.33445	-1.01707		0.282207	0.0143026	0.457452	putative hydrolase
STM4338	STM14_5218	sugE				1.69113	1.51644	-1.01712		0.128784	3.09195e-07	0.350593	quaternary ammonium compound-resistance protein SugE
	STM14_5159.J					1.09849	1.09678	-1.01714		0.343482	0.0585609	0.611378
STM4108	STM14_4939	gldA_2				1.10802	-1.06706	-1.01718	-2.86	0.188007	0.141459	0.414327	glycerol dehydrogenase
STM1687	STM14_2037	pspD				1.10141	-1.02363	-1.01764		0.0662611	0.0706549	0.238354	peripheral inner membrane phage-shock protein
	STM14_1436					-1.05545	-1.15373	-1.01798		0.217675	0.0413917	0.474663
STM4497	STM14_5394					-2.09497	-2.1759	-1.34561		0.0173628	4.98635e-06	0.580904	putative cytoplasmic protein
	STM14_2501					1.72418	1.53318	-1.0181		0.193064	1.26261e-05	0.436375
	STM14_0735					-1.41362	-1.71427	-1.01829		0.277736	0.0136806	0.51181
STM1283	STM14_1553	yeaJ				-1.12668	-1.38588	-1.01849		0.0586541	0.000795949	0.191165	putative methyl-accepting chemotaxis protein
STM0974	STM14_1100.L	focA				1.04198	-1.76499	-1.01857		0.0144203	0.00730647	0.052903	formate transporter
	STM14_3680					1.02374	1.19332	-1.01884		0.26867	0.0638021	0.434039
	STM14_5247					-1.50439	-1.29646	-1.01903		0.294074	0.00474907	0.474806
STM1878	STM14_2283	exoX				1.16566	1.34586	-1.01907		0.23842	0.00229517	0.36659	exodeoxyribonuclease X
	STM14_1494					-2.09858	-2.26904	-1.0112		0.328951	0.000290264	0.570972
	STM14_1478.R					1.1243	1.27667	-1.01918		0.25196	0.00491948	0.382705
STM1656	STM14_2002	zntB				1.40925	1.13709	-1.01927		0.0456697	0.000384583	0.160906	zinc transporter
STM0802	STM14_0930.J	moaA				-1.12377	-1.7353	-1.01965		0.0410759	0.00190324	0.126387	molybdenum cofactor biosynthesis protein A
STM2907	STM14_3509	pphB				1.725	1.45172	-1.01967		0.19447	0.000318847	0.426947	serine/threonine-specific protein phosphatase 2
STM0712	STM14_0831	ybgJ				-2.10331	-1.32015	-1.59272		0.0100138	3.66899e-06	0.0309499	putative carboxylase
STM0643	STM14_0751.J	cobC				1.19592	1.27988	-1.02		0.349279	0.00590681	0.521338	alpha ribazole-5'-P phosphatase
STM2027	STM14_2515	cbiH				-2.10417	-1.19998	-1.70258		0.00212921	1.4224e-06	0.00491808	precorrin-3B C17-methyltransferase
STM1189	STM14_1362	maf_1				-1.10312	-1.05352	-1.02018		0.367385	0.0185012	0.480096	Maf-like protein
STM0475	STM14_0559	acrB				-2.10462	-3.41057	1.28475		0.364424	1.52879e-07	0.0897154	acridine efflux pump
STM3005	STM14_3627.J	mutH				1.34384	1.73326	-1.02042		0.200177	0.000784433	0.333807	DNA mismatch repair protein
STM2075	STM14_2569	hisH				-2.10551	-2.06134	-1.20735		0.0399076	1.97848e-07	0.588273	imidazole glycerol phosphate synthase subunit HisH
STM0890	STM14_1042	artI				-1.55367	-2.55714	-1.02081		0.0169912	2.54514e-06	0.0648959	arginine transport system
	STM14_4015.P	ArcZ [P]		+		-1.43336	1.16893	-2.03957		0.0144511	0.0919816	0.194529
	STM14_0256					-2.10562	-2.46337	1.40302		0.109462	0.000116419	0.509808
STM0997	STM14_1127	ycbL				-2.10588	-1.9071	-1.26602		0.0272724	1.85098e-07	0.456274	putative metallo-beta-lactamase
STM3445 /// STM4146	STM14_4149	tuf_1				-2.10722	-5.91364	1.23797		0.143836	5.23384e-05	0.115622	elongation factor Tu
STM1945	STM14_2363	pgsA				1.10414	1.64646	-1.02158		0.056416	0.00126507	0.097877	phosphatidylglycerophosphate synthetase
STM1289	STM14_1563	yeaD				-2.10976	-2.97371	1.05642		0.106575	1.51975e-08	0.100955	aldose 1-epimerase
STM1704	STM14_2060	yciT				-1.63081	-1.20417	-1.02165		0.154268	0.00219809	0.258551	putative regulatory protein
STM2767	STM14_3334					-1.00369	-1.28291	-1.0219		0.113027	0.0431127	0.293835	putative DNA/RNA helicase
STM2640	STM14_3234	rpoE				1.34783	1.36342	-1.02193		0.35407	0.00504532	0.603595	RNA polymerase sigma factor RpoE
STM3062	STM14_3699	serA				-2.11064	-1.40409	-1.40754		0.0880968	6.26674e-06	0.0771815	D-3-phosphoglycerate dehydrogenase
STM1902	STM14_2314	entB [J]				-1.39306	-1.01825	-1.0223		0.0488818	0.00393408	0.0778247	hypothetical protein
STM1955	STM14_2373	fliZ				1.06167	-1.25699	-1.02253	-3.31	0.0307873	0.0460767	0.119063	flagella biosynthesis protein FliZ
	STM14_3063.R					-1.44312	1.28212	-1.02266		0.0411036	0.111765	0.082808
STM0957	STM14_1079	cydD				-1.70037	-1.66235	-1.02275		0.350017	1.55767e-06	0.581535	cysteine/glutathione ABC transporter membrane/ATP-binding component
	STM14_4052.P					-2.11602	-1.79771	-1.03453		0.306308	4.1345e-05	0.458616
	STM14_2031					-2.11609	-3.70833	1.20729		0.245074	1.43655e-06	0.122087
	STM14_1195.R					1.66459	1.4496	-1.02352		0.278295	0.00620308	0.525034
	STM14_1899.J					1.25126	1.62538	-1.02364		0.225353	0.00527734	0.374435
PSLT101	STM14_5619	traG				-1.26208	-1.19752	-1.02386		0.36914	9.13014e-05	0.466675	conjugal transfer mating pair stabilization protein TraG
STM1715	STM14_2077	yciN				1.90896	1.31716	-1.02392		0.00928614	2.9961e-06	0.0470445	hypothetical protein
STM3613	STM14_4349	yhjJ				-2.11644	-1.76403	-1.31424		0.0330279	4.2717e-07	0.30632	putative Zn-dependent peptidase
STM2663	STM14_3264	comL [D]				-1.52217	-1.58917	-1.02415		0.289567	0.000155499	0.569434	outer membrane protein assembly complex subunit YfiO
	STM14_2436		+			-1.14285	1.80242	1.64697		8.46897e-06	0.0104559	0.0215133
STM0226	STM14_0268	lpxD				-2.11838	-2.0513	-1.18041		0.188209	9.52581e-05	0.591793	UDP-3-O-[3-hydroxymyristoyl] glucosamine N-acyltransferase
STM2780	STM14_3350.R	pipB2				1.13565	1.47903	-1.0245	4.22	0.140294	0.00224463	0.217306	secreted effector protein
STM2680	STM14_3285.RJ					1.29079	1.11135	-1.02469		0.131796	0.00707632	0.357982	putative cytoplasmic protein
	STM14_2293					1.34595	1.07029	-1.02476		0.107316	0.0147616	0.293156
	STM14_1564					-1.91792	-2.64991	-1.02479		0.0557153	3.26071e-07	0.176688
STM3267	STM14_3949	yraP				-1.84313	-1.90609	-1.02507		0.225607	1.70867e-08	0.545593	hypothetical protein
STM2200	STM14_2715	lysP				-1.60596	-1.57261	-1.02517		0.351953	9.87879e-05	0.591793	lysine transporter
STM3263	STM14_3945	yraL				-1.37106	-1.03495	-1.02573		0.0870961	0.00551758	0.125474	putative methyltransferase
STM1388	STM14_1682	orf70				-1.38049	-1.35555	-1.02582		0.348976	0.00161342	0.594456	hypothetical protein
STM3481	STM14_4193	trpS				-2.12199	-2.61122	1.11108		0.376833	2.87152e-08	0.263619	tryptophanyl-tRNA synthetase
STM0585	STM14_0682	fepA				1.28801	1.13894	-1.0262		0.0463435	0.000116124	0.226656	outer membrane receptor FepA
STM1000	STM14_1132	asnS				-2.12382	-2.18176	1.35892		0.0262507	5.93067e-06	0.591187	asparaginyl-tRNA synthetase
STM1505	STM14_1818	rspA				-2.12439	-1.38057	-1.67362		0.000151816	4.95027e-08	0.00811232	putative dehydratase
	STM14_2224.J					-1.03422	1.56667	-1.02675		0.0608987	0.0172618	0.106084
STM1857	STM14_2249					-2.1245	-2.49044	1.4466	4.17	0.0519727	1.56898e-05	0.479226	putative acetyltransferase
	STM14_3326.R		+			2.57192	5.22265	-1.21435		0.05282	4.88426e-10	0.00554482
STM3811	STM14_4603	yidR				-1.27231	-1.31649	-1.02719		0.226994	0.000159581	0.548049	putative cytoplasmic protein
PSLT062	STM14_5584					1.86287	1.46075	-1.02733		0.00991305	4.55684e-08	0.0654099	putative cytoplasmic protein
STM4402	STM14_5286	ytfH				1.77	2.08703	-1.02736		0.222109	1.74692e-07	0.306843	putative transcriptional regulator
STM3506	STM14_4222	feoB				-2.1298	-1.61934	1.07741		0.0214658	1.16626e-06	0.181465	ferrous iron transport protein B
	STM14_5347					-1.01471	1.15565	-1.02738		0.207416	0.0556346	0.269057
	STM14_3379					1.90737	2.1449	-1.02741		0.328628	1.34772e-05	0.495242
STM0682	STM14_0794	nagC				1.517	1.29292	-1.02767		0.128248	0.000264698	0.355794	N-acetylglucosamine operon transcriptional repressor
STM1760	STM14_2127					1.39117	1.49693	-1.02784		0.353256	2.43392e-05	0.479469	TPR repeat-containing protein
	STM14_2387.J					-2.12993	-1.22558	-1.87611		0.000603914	4.93516e-06	0.0127694
STM2669	STM14_3270	tyrA				-1.18848	1.05801	-1.02825		0.1665	0.0838797	0.237264	bifunctional chorismate mutase/prephenate dehydrogenase
STM1876	STM14_2281	holE				-2.1311	-2.39635	1.17898		0.116273	3.36796e-08	0.42236	DNA polymerase III subunit theta
STM1645	STM14_1989	ynbE				-1.44899	-1.07161	-1.02846		0.229626	0.0384142	0.379203	putative outer membrane lipoprotein
STM3266	STM14_3948	gmhA [J]				-2.13253	-2.02196	-1.15099		0.100189	8.72345e-08	0.531851	DnaA initiator-associating protein DiaA
STM3514	STM14_4232	malP				-2.13294	-1.29985	-1.72438		0.000149896	7.89096e-08	0.00350427	maltodextrin phosphorylase
STM2082	STM14_2576	rfbP				-2.1332	-2.65621	1.40071		0.0163062	3.83714e-08	0.258735	undecaprenol-phosphate galactosephosphotransferase/O-antigen transferase
STM2831	STM14_3420.J	mltB				1.394	-1.31662	-1.02889		3.10024e-06	0.0800872	0.000115907	murein hydrolase B
STM3101	STM14_3745	yggT				-2.13759	-2.37056	1.08172		0.324843	3.24982e-07	0.480423	putative integral membrane protein
STM0170	STM14_0202	hpt				-2.1425	-3.7618	1.49869		0.111148	9.16023e-09	0.0235712	hypoxanthine-guanine phosphoribosyltransferase
	STM14_0903					1.15483	-1.09671	-1.02979		0.0308748	0.115818	0.143179
STM1345	STM14_1633	ydiU				1.52208	2.05302	-1.03001		0.0255852	1.29546e-08	0.0304373	hypothetical protein
	STM14_3197					1.95375	1.09962	-1.03018		0.0608987	0.00782641	0.174364
	STM14_3143.P	GlmY [P]				-1.94406	1.45098	-1.03032		0.0348422	0.087855	0.0754361
STM2563	STM14_3142.J	yfhG				1.20068	1.53523	-1.03042		0.228984	0.00596126	0.355739	hypothetical protein
[truncated: 1,961 more rows]
